# Supplementary material for: Current application status of non-invasive brain stimulation techniques in Alzheimer’s disease: a bibliometric analysis
Source: Front Aging Neurosci. 2025 Sep 25;17:1585885. doi: 10.3389/fnagi.2025.1585885 (PMC12507917; doi:10.3389/fnagi.2025.1585885)
Supplement: Supplementary file 1 [file Table_1.xlsx]

## Sheet: Sheet1
{Reference Type}: Journal Article
{Author}: Zheng, Hanming; He, Jiaru; Mok, Greta S. P.; Qiu, Zhihai
{Year}: 2024
{Title}: Ultrasound Neuromodulation for Sleep and Neurological Disorder Therapy: A Path to Clinical Translation
{URL}: http://gateway.isiknowledge.com/gateway/Gateway.cgi?GWVersion=2&SrcAuth=AegeanSoftware&SrcApp=NoteExpress&DestLinkType=FullRecord&DestApp=WOS&KeyUT=001344390300001
{Tag}: 0
{Star}: 0
{Place Published}: 1155 16TH ST, NW, WASHINGTON, DC 20036 USA
{Journal}: ACS CHEMICAL NEUROSCIENCE
{Volume}: 15
{Issue}: 21
{Pages}: 3797-3799
{Cited Count}: 0
{Num of Bibliographies}: 5
{Bibliographies}: Geva-Sagiv M, 2023, NAT NEUROSCI, V26, P1100, DOI 10.1038/s41593-023-01324-5
Massimini M, 2007, P NATL ACAD SCI USA, V104, P8496, DOI 10.1073/pnas.0702495104
Smith J, 2024, CURR BIOL, V34, DOI 10.1016/j.cub.2023.11.035
Wang T, 2023, CEREB CORTEX, V33, P5238, DOI 10.1093/cercor/bhac413
Yang YH, 2023, NAT METAB, V5, P789, DOI 10.1038/s42255-023-00804-z
{DOI}: 10.1021/acschemneuro.4c00687
{Date Displayed}: 2024, OCT 24
{Type of Work}: Editorial Material
{ISBN/ISSN}: 1948-7193
{Original Publication}: AMER CHEMICAL SOC
{Accession Number}: WOS:001344390300001
{Keywords}: ultrasoundneuromodulation; sleep; treatment; clinicaltranslation
{Abstract}: Ultrasound neuromodulation is a promising noninvasive technique capable of penetrating the skull and precisely targeting deep brain regions with millimeter accuracy. Recent studies have demonstrated that transcranial ultrasound stimulation (TUS) of sleep-related brain areas can induce sleep in mice and even trigger a reversible, hibernation-like state without causing damage. Beyond it…
{Subject}: Biochemistry & Molecular Biology; Pharmacology & Pharmacy; Neurosciences
& Neurology
{Notes}: 页数: 3
IDS Number: L2H9Y
全部被引次数: 0
{Author Address}: [Zheng, Hanming; Mok, Greta S. P.] Univ Macau, Dept Elect & Comp Engn, Biomed Imaging Lab BIG, Taipa 999078, Macao, Peoples R China. [Zheng, Hanming; He, Jiaru; Qiu, Zhihai] Guangdong Inst Intelligence Sci & Technol, Zhuhai 519031, Guangdong, Peoples R China. [Mok, Greta S. P.] Univ Macau, Ctr Cognit & Brain Sci, Inst Collaborat Innovat, Taipa 999078, Macao, Peoples R China.
{Database Provider}: ISI
{Language}: English
{Custom 4}: Mok, GSP (corresponding author), Univ Macau, Dept Elect & Comp Engn, Biomed Imaging Lab BIG, Taipa 999078, Macao, Peoples R China.; Qiu, ZH (corresponding author), Guangdong Inst Intelligence Sci & Technol, Zhuhai 519031, Guangdong, Peoples R China.; Mok, GSP (corresponding author), Univ Macau, Ctr Cognit & Brain Sci, Inst Collaborat Innovat, Taipa 999078, Macao, Peoples R China.
gretamok@um.edu.mo; qiuzhihai@gdiist.cn
{Reference Type}: Journal Article
{Author}: Alberici, A.; Bonato, C.; Calabria, M.; Agosti, C.; Zanetti, O.; Miniussi, C.; Padovani, A.; Rossini, P. M.; Borroni, B.
{Year}: 2008
{Title}: The contribution of TMS to frontotemporal dementia variants
{URL}: http://gateway.isiknowledge.com/gateway/Gateway.cgi?GWVersion=2&SrcAuth=AegeanSoftware&SrcApp=NoteExpress&DestLinkType=FullRecord&DestApp=WOS&KeyUT=000258970000011
{Tag}: 0
{Star}: 0
{Place Published}: 111 RIVER ST, HOBOKEN 07030-5774, NJ USA
{Journal}: ACTA NEUROLOGICA SCANDINAVICA
{Volume}: 118
{Issue}: 4
{Pages}: 275-280
{Cited Count}: 34
{Num of Bibliographies}: 35
{Bibliographies}: CASELLI RJ, 1993, ANN NEUROL, V33, P200, DOI 10.1002/ana.410330210
Cotelli M, 2006, NEUROPSYCHOLOGY, V20, P558, DOI 10.1037/0894-4105.20.5.558
DERENZI E, 1980, ARCH NEUROL-CHICAGO, V37, P6, DOI 10.1001/archneur.1980.00500500036003
Di Lazzaro V, 2006, NEUROLOGY, V66, P1111, DOI 10.1212/01.wnl.0000204183.26231.23
Ferreri F, 2003, ANN NEUROL, V53, P102, DOI 10.1002/ana.10416
FOLSTEIN MF, 1975, J PSYCHIAT RES, V12, P189, DOI 10.1016/0022-3956(75)90026-6
Forman MS, 2006, ANN NEUROL, V59, P952, DOI 10.1002/ana.20873
Franceschi M, 2005, ANN NEUROL, V57, P216, DOI 10.1002/ana.20365
Hanajima R, 1996, J NEUROL SCI, V140, P109, DOI 10.1016/0022-510X(96)00100-1
Hodges JR, 2004, ANN NEUROL, V56, P399, DOI 10.1002/ana.20203
Kertesz A, 2005, BRAIN, V128, P1996, DOI 10.1093/brain/awh598
Kertesz A, 2000, J INT NEUROPSYCH SOC, V6, P460, DOI 10.1017/S1355617700644041
Kühn AA, 2004, CLIN NEUROPHYSIOL, V115, P1786, DOI 10.1016/j.clinph.2004.03.020
KUJIRAI T, 1993, J PHYSIOL-LONDON, V471, P501, DOI 10.1113/jphysiol.1993.sp019912
Lang A., 1994, Neurodegenerative Diseases, P877
LAWTON MP, 1969, GERONTOLOGIST, V9, P179, DOI 10.1093/geront/9.3_Part_1.179
Lomen-Hoerth C, 2002, NEUROLOGY, V59, P1077, DOI 10.1212/WNL.59.7.1077
Louis ED, 1996, MOVEMENT DISORD, V11, P185, DOI 10.1002/mds.870110212
MCKHANN G, 1984, NEUROLOGY, V34, P939, DOI 10.1212/WNL.34.7.939
McKhann GM, 2001, ARCH NEUROL-CHICAGO, V58, P1803, DOI 10.1001/archneur.58.11.1803
Miller BL, 2001, NEUROLOGY, V57, P817, DOI 10.1212/WNL.57.5.817
Neary D, 1998, NEUROLOGY, V51, P1546, DOI 10.1212/WNL.51.6.1546
Okuma Y, 2000, ACTA NEUROL SCAND, V102, P244, DOI 10.1034/j.1600-0404.2000.102004244.x
Padovani A, 2006, J NEUROL NEUROSUR PS, V77, P457, DOI 10.1136/jnnp.2005.075713
Pierantozzi A, 2004, CLIN NEUROPHYSIOL, V115, P2410, DOI 10.1016/j.clinph.2004.04.022
Rabins PV, 2006, NAT CLIN PRACT NEURO, V2, P578, DOI 10.1038/ncpneuro0269
Rosen HJ, 2005, BRAIN, V128, P2612, DOI 10.1093/brain/awh628
ROSSINI PM, 1994, ELECTROEN CLIN NEURO, V91, P79, DOI 10.1016/0013-4694(94)90029-9
Sheikh K, 1979, Int Rehabil Med, V1, P51
Snowden JS, 2002, BRIT J PSYCHIAT, V180, P140, DOI 10.1192/bjp.180.2.140
Trompetto C, 2003, CLIN NEUROPHYSIOL, V114, P2181, DOI 10.1016/S1388-2457(03)00213-X
Valls-Solé J, 2001, BRAIN, V124, P1131, DOI 10.1093/brain/124.6.1131
Vucic S, 2006, BRAIN, V129, P2436, DOI 10.1093/brain/awl172
Ziemann U, 1998, NEUROLOGY, V51, P1771, DOI 10.1212/WNL.51.6.1771-a
Ziemann U, 2004, CLIN NEUROPHYSIOL, V115, P1717, DOI 10.1016/j.clinph.2004.03.006
{DOI}: 10.1111/j.1600-0404.2008.01017.x
{Date Displayed}: 2008, OCT
{Type of Work}: Article
{ISBN/ISSN}: 0001-6314
{Original Publication}: WILEY
{Accession Number}: WOS:000258970000011
{Keywords}: corticobasal degeneration; frontotemporal lobar degeneration; Alzheimer disease; transcranial magnetic stimulation; motor cortex; intracortical inhibition-facilitation
{Abstract}: Objective - Frontotemporal lobar degeneration (FTLD) includes different heterogeneous conditions mainly characterized by personality changes and cognitive deficits in language and executive functions; movement disorders have also been associated with FTLD. The present study aimed to measure the primary motor cortex (M1) inhibitory and facilitatory functions in patients affected by FTL…
{Subject}: Neurosciences & Neurology
{Notes}: 页数: 6
IDS Number: 345BC
Web of Science关键词: MOTOR CORTEX EXCITABILITY; CORTICOCORTICAL INHIBITION; MAGNETIC STIMULATION; ALZHEIMERS-DISEASE; DEGENERATION; DIAGNOSIS; PATTERNS; SELF
全部被引次数: 38
{Author Address}: [Alberici, A.; Agosti, C.; Padovani, A.; Borroni, B.] Univ Brescia, Dept Neurol Sci, I-25100 Brescia, Italy. [Bonato, C.] Casa Cura Pederzoli, Peschiera, VR, Italy. [Calabria, M.; Miniussi, C.; Rossini, P. M.] IRCCS S Giovanni DioFBF, Neuropshysiol Unit, Brescia, Italy. [Zanetti, O.] IRCCS S Giovanni DioFBF, Alzheimer Unit, Brescia, Italy. [Miniussi, C.] Univ Brescia, Dept Biome…
{Database Provider}: ISI
{Language}: English
{Custom 4}: Alberici, A (corresponding author), Univ Brescia, Dept Neurol, Ple Spedali Civili 1, I-25100 Brescia, Italy.
antoalberici@yahoo.it
{Reference Type}: Journal Article
{Author}: Nardone, R.; Tezzon, F.; Hoeller, Y.; Golaszewski, S.; Trinka, E.; Brigo, F.
{Year}: 2014
{Title}: Transcranial magnetic stimulation (TMS)/repetitive TMS in mild cognitive impairment and Alzheimer's disease
{URL}: http://gateway.isiknowledge.com/gateway/Gateway.cgi?GWVersion=2&SrcAuth=AegeanSoftware&SrcApp=NoteExpress&DestLinkType=FullRecord&DestApp=WOS&KeyUT=000333851500002
{Tag}: 0
{Star}: 0
{Place Published}: 111 RIVER ST, HOBOKEN 07030-5774, NJ USA
{Journal}: ACTA NEUROLOGICA SCANDINAVICA
{Volume}: 129
{Issue}: 6
{Pages}: 351-366
{Cited Count}: 95
{Num of Bibliographies}: 125
{Bibliographies}: Ahmed MA, 2012, J NEUROL, V259, P83, DOI 10.1007/s00415-011-6128-4
Alagona G, 2004, NEUROSCI LETT, V362, P95, DOI 10.1016/j.neulet.2004.03.006
Alagona G, 2001, NEUROSCI LETT, V314, P57, DOI 10.1016/S0304-3940(01)02288-1
Alberici A, 2008, ACTA NEUROL SCAND, V118, P275, DOI 10.1111/j.1600-0404.2008.01017.x
Babiloni C, 2013, CLIN NEUROPHYSIOL, V124, P437, DOI 10.1016/j.clinph.2012.07.023
Bai F, 2009, BIOL PSYCHIAT, V65, P951, DOI 10.1016/j.biopsych.2008.10.017
Bakkour A, 2009, NEUROLOGY, V72, P1048, DOI 10.1212/01.wnl.0000340981.97664.2f
Battaglia F, 2007, BIOL PSYCHIAT, V62, P1405, DOI 10.1016/j.biopsych.2007.02.027
Bentwich J, 2011, J NEURAL TRANSM, V118, P463, DOI 10.1007/s00702-010-0578-1
Berardelli A, 1998, EXP BRAIN RES, V122, P79, DOI 10.1007/s002210050493
Boggio PS, 2011, NEUROPSYCHOL REHABIL, V21, P703, DOI 10.1080/09602011.2011.617943
Bonnì S, 2013, J ALZHEIMERS DIS, V33, P525, DOI 10.3233/JAD-2012-121144
Bracco L, 2009, NEUROLOGY, V72, P928, DOI 10.1212/01.wnl.0000344153.68679.37
Carmen T, 2013, BRAIN STIMUL, V6, P62, DOI 10.1016/j.brs.2012.01.010
Charpentier P, 2000, J NEUROL NEUROSUR PS, V69, P661, DOI 10.1136/jnnp.69.5.661
Cheeran B, 2008, J PHYSIOL-LONDON, V586, P5717, DOI 10.1113/jphysiol.2008.159905
Chen R, 2009, MOTOR CONTROL, V13, P442, DOI 10.1123/mcj.13.4.442
Cotelli M, 2008, EUR J NEUROL, V15, P1286, DOI 10.1111/j.1468-1331.2008.02202.x
Cotelli M, 2012, NEUROCASE, V18, P217, DOI 10.1080/13554794.2011.588176
Cotelli M, 2012, FRONT HUM NEUROSCI, V6, DOI 10.3389/fnhum.2012.00046
Cotelli M, 2011, J NEUROL NEUROSUR PS, V82, P794, DOI 10.1136/jnnp.2009.197848
Cotelli M, 2006, ARCH NEUROL-CHICAGO, V63, P1602, DOI 10.1001/archneur.63.11.1602
COYLE JT, 1983, SCIENCE, V219, P1184, DOI 10.1126/science.6338589
DAVIES P, 1976, LANCET, V2, P1403
deCarvalho M, 1997, J NEUROL, V244, P304, DOI 10.1007/s004150050091
Delvendahl I, 2012, BRAIN STIMUL, V5, P586, DOI 10.1016/j.brs.2011.11.005
Di Lazzaro V, 2005, J PHYSIOL-LONDON, V565, P945, DOI 10.1113/jphysiol.2005.087288
Di Lazzaro V, 2006, NEUROLOGY, V66, P1111, DOI 10.1212/01.wnl.0000204183.26231.23
Di Lazzaro V, 2005, J NEUROL NEUROSUR PS, V76, P1064, DOI 10.1136/jnnp.2004.051334
Di Lazzaro V, 2004, J NEUROL NEUROSUR PS, V75, P555, DOI 10.1136/jnnp.2003.018127
Di Lazzaro V, 2003, J PHYSIOL-LONDON, V547, P485, DOI 10.1113/jphysiol.2002.030486
Di Lazzaro V, 2003, ANN NEUROL, V53, P824, DOI 10.1002/ana.10600
Di Lazzaro V, 2002, NEUROLOGY, V59, P392, DOI 10.1212/WNL.59.3.392
Di Lazzaro V, 2008, CLIN NEUROPHYSIOL, V119, P2494, DOI 10.1016/j.clinph.2008.08.010
Di Lazzaro V, 2000, EXP BRAIN RES, V135, P455, DOI 10.1007/s002210000543
Di Lazzaro V, 2007, NEUROIMAGE, V37, P422, DOI 10.1016/j.neuroimage.2007.05.003
Di Lorenzo F, 2013, FRONT AGING NEUROSCI, V5, DOI 10.3389/fnagi.2013.00002
Dickerson BC, 2009, CEREB CORTEX, V19, P497, DOI 10.1093/cercor/bhn113
Farlow MR, 2004, GERIATRICS-US, V59, P22
FERBERT A, 1992, J PHYSIOL-LONDON, V453, P525, DOI 10.1113/jphysiol.1992.sp019243
Ferreri F, 2003, ANN NEUROL, V53, P102, DOI 10.1002/ana.10416
Ferreri F, 2011, NEUROSCI LETT, V492, P94, DOI 10.1016/j.neulet.2011.01.064
Fitzgerald PB, 2006, CLIN NEUROPHYSIOL, V117, P2584, DOI 10.1016/j.clinph.2006.06.712
Fregni F, 2007, NAT CLIN PRACT NEURO, V3, P383, DOI 10.1038/ncpneuro0530
Freitas C, 2011, EXP GERONTOL, V46, P611, DOI 10.1016/j.exger.2011.04.001
Fujiki M, 2006, NEUROSCI LETT, V405, P226, DOI 10.1016/j.neulet.2006.07.005
Grady CL, 2001, NEUROIMAGE, V14, P556, DOI 10.1006/nimg.2001.0865
Groppa S, 2012, CLIN NEUROPHYSIOL, V123, P858, DOI 10.1016/j.clinph.2012.01.010
Guse B, 2010, J NEURAL TRANSM, V117, P105, DOI 10.1007/s00702-009-0333-7
Haffen E, 2012, BRAIN STIMUL, V5, P264, DOI 10.1016/j.brs.2011.03.003
Hallett M, 2000, NATURE, V406, P147, DOI 10.1038/35018000
Herholz K, 2004, NEUROIMAGE, V21, P136, DOI 10.1016/j.neuroimage.2003.09.042
Herwig U, 2001, BIOL PSYCHIAT, V50, P58, DOI 10.1016/S0006-3223(01)01153-2
Hoeppner J, 2012, J NEURAL TRANSM, V119, P605, DOI 10.1007/s00702-011-0738-y
Hoogendam JM, 2010, BRAIN STIMUL, V3, P95, DOI 10.1016/j.brs.2009.10.005
Huang YZ, 2005, NEURON, V45, P201, DOI 10.1016/j.neuron.2004.12.033
Hynd MR, 2004, NEUROCHEM INT, V45, P583, DOI 10.1016/j.neuint.2004.03.007
Inghilleri A, 2006, CLIN NEUROPHYSIOL, V117, P103, DOI 10.1016/j.clinph.2005.09.016
Ives JR, 2006, CLIN NEUROPHYSIOL, V117, P1870, DOI 10.1016/j.clinph.2006.04.010
Julkunen P, 2008, J NEUROSCI METH, V172, P270, DOI 10.1016/j.jneumeth.2008.04.021
Julkunen Petro, 2011, Int J Alzheimers Dis, V2011, P654794, DOI 10.4061/2011/654794
Kobayashi M, 2003, LANCET NEUROL, V2, P145, DOI 10.1016/S1474-4422(03)00321-1
Koch G, 2012, J ALZHEIMERS DIS, V31, P593, DOI 10.3233/JAD-2012-120532
Koch G, 2011, J ALZHEIMERS DIS, V26, P181, DOI 10.3233/JAD-2011-110116
Koch G, 2011, CLIN NEUROPHYSIOL, V122, P703, DOI 10.1016/j.clinph.2010.10.033
KUJIRAI T, 1993, J PHYSIOL-LONDON, V471, P501, DOI 10.1113/jphysiol.1993.sp019912
Lee L, 2003, J NEUROSCI, V23, P5308
Liepert J, 2001, CLIN NEUROPHYSIOL, V112, P1436, DOI 10.1016/S1388-2457(01)00554-5
List J, 2013, NEUROIMAGE, V83, P809, DOI 10.1016/j.neuroimage.2013.07.033
LOWE SL, 1990, NEUROSCIENCE, V38, P571, DOI 10.1016/0306-4522(90)90051-5
LOWE SL, 1988, BRAIN, V111, P785, DOI 10.1093/brain/111.4.785
Manenti R, 2010, NEUROSCIENCE, V166, P501, DOI 10.1016/j.neuroscience.2009.12.037
Manenti R, 2010, BRAIN TOPOGR, V22, P318, DOI 10.1007/s10548-009-0126-1
Manenti R, 2013, FRONT AGING NEUROSCI, V5, DOI 10.3389/fnagi.2013.00049
Marra C, 2012, BRAIN STIMUL, V5, P533, DOI 10.1016/j.brs.2011.08.009
Martorana A, 2008, J NEURAL TRANSM, V115, P1313, DOI 10.1007/s00702-008-0082-z
Martorana A, 2009, NEUROPSYCHOPHARMACOL, V34, P2323, DOI 10.1038/npp.2009.60
Nardone R, 2006, J NEURAL TRANSM, V113, P1679, DOI 10.1007/s00702-006-0551-1
Nardone R, 2008, J NEURAL TRANSM, V115, P1557, DOI 10.1007/s00702-008-0129-1
Nardone R, 2012, J NEURAL TRANSM, V119, P463, DOI 10.1007/s00702-011-0725-3
Niskanen E, 2011, PLOS ONE, V6, DOI 10.1371/journal.pone.0026113
Nitsche MA, 2000, J PHYSIOL-LONDON, V527, P633, DOI 10.1111/j.1469-7793.2000.t01-1-00633.x
Nobili F, 2002, J NUCL MED, V43, P983
Olazarán J, 2010, J NEUROL, V257, P2078, DOI 10.1007/s00415-010-5663-8
Pascual-Leone A, 1998, J CLIN NEUROPHYSIOL, V15, P333, DOI 10.1097/00004691-199807000-00005
PASCUALLEONE A, 1994, NEUROLOGY, V44, P892, DOI 10.1212/WNL.44.5.892
Paulus W, 2008, BRAIN STIMUL, V1, P151, DOI 10.1016/j.brs.2008.06.002
Pennisi G, 2002, NEUROSCI LETT, V329, P293, DOI 10.1016/S0304-3940(02)00701-2
Pepin JL, 1999, J NEUROL SCI, V170, P119, DOI 10.1016/S0022-510X(99)00206-3
Perretti A, 1996, J NEUROL SCI, V135, P31, DOI 10.1016/0022-510X(95)00244-V
Petersen RC, 2001, ARCH NEUROL-CHICAGO, V58, P1985, DOI 10.1001/archneur.58.12.1985
Pierantozzi A, 2004, CLIN NEUROPHYSIOL, V115, P2410, DOI 10.1016/j.clinph.2004.04.022
Quartarone A, 2006, J PHYSIOL-LONDON, V575, P657, DOI 10.1113/jphysiol.2006.114025
Rabey JM, 2013, J NEURAL TRANSM, V120, P813, DOI 10.1007/s00702-012-0902-z
Rinne JO, 2003, J NEUROL NEUROSUR PS, V74, P113, DOI 10.1136/jnnp.74.1.113
Rossi S, 2004, TRENDS COGN SCI, V8, P273, DOI 10.1016/j.tics.2004.04.012
Rossi S, 2001, NAT NEUROSCI, V4, P948, DOI 10.1038/nn0901-948
Rossi S, 2009, CLIN NEUROPHYSIOL, V120, P2008, DOI 10.1016/j.clinph.2009.08.016
ROSSINI PM, 1994, ELECTROEN CLIN NEURO, V91, P79, DOI 10.1016/0013-4694(94)90029-9
Rothwell J C, 1999, Electroencephalogr Clin Neurophysiol Suppl, V52, P97
Sailer A, 2003, BRAIN, V126, P1883, DOI 10.1093/brain/awg183
Sakuma K, 2007, CLIN NEUROPHYSIOL, V118, P1460, DOI 10.1016/j.clinph.2007.03.018
Sandrini M, 2003, J COGNITIVE NEUROSCI, V15, P855, DOI 10.1162/089892903322370771
Silvanto J, 2008, BRAIN TOPOGR, V21, P1, DOI 10.1007/s10548-008-0067-0
Smith GE, 2007, NEUROLOGY, V69, P133, DOI 10.1212/01.wnl.0000265594.23511.16
Solé-Padullés C, 2006, CEREB CORTEX, V16, P1487, DOI 10.1093/cercor/bhj083
Sparing R, 2008, METHODS, V44, P329, DOI 10.1016/j.ymeth.2007.02.001
Sperling RA, 2010, NEUROMOL MED, V12, P27, DOI 10.1007/s12017-009-8109-7
Stefan K, 2002, J PHYSIOL-LONDON, V543, P699, DOI 10.1113/jphysiol.2002.023317
Stokin GB, 2005, SCIENCE, V307, P1282, DOI 10.1126/science.1105681
Thut G, 2005, J NEUROSCI METH, V141, P207, DOI 10.1016/j.jneumeth.2004.06.016
Thut G, 2010, BRAIN TOPOGR, V22, P219, DOI 10.1007/s10548-009-0115-4
Tokimura H, 2000, J PHYSIOL-LONDON, V523, P503, DOI 10.1111/j.1469-7793.2000.t01-1-00503.x
Trebbastoni A, 2012, CLIN NEUROPHYSIOL, V123, P902, DOI 10.1016/j.clinph.2011.09.010
Tsutsumi R, 2012, EXP BRAIN RES, V218, P21, DOI 10.1007/s00221-011-2997-0
Turriziani P, 2012, FRONT HUM NEUROSCI, V6, DOI 10.3389/fnhum.2012.00062
Wagner T, 2004, NEUROSCI LETT, V354, P91, DOI 10.1016/S0304-3940(03)00861-9
Wagner T, 2008, EXP BRAIN RES, V186, P539, DOI 10.1007/s00221-007-1258-8
Wagner T, 2007, ANNU REV BIOMED ENG, V9, P527, DOI 10.1146/annurev.bioeng.9.061206.133100
Wang L, 2006, NEUROIMAGE, V31, P496, DOI 10.1016/j.neuroimage.2005.12.033
WHITEHOUSE PJ, 1982, SCIENCE, V215, P1237, DOI 10.1126/science.7058341
Wolk DA, 2010, P NATL ACAD SCI USA, V107, P10256, DOI 10.1073/pnas.1001412107
Ziemann U, 1996, ANN NEUROL, V40, P367, DOI 10.1002/ana.410400306
Ziemann U, 1996, EXP BRAIN RES, V109, P127
Ziemann U, 2008, BRAIN STIMUL, V1, P164, DOI 10.1016/j.brs.2008.06.006
{DOI}: 10.1111/ane.12223
{Date Displayed}: 2014, JUN
{Type of Work}: Review
{ISBN/ISSN}: 0001-6314
{Original Publication}: WILEY
{Accession Number}: WOS:000333851500002
{Keywords}: afferent inhibition; Alzheimer's disease; transcranial magnetic stimulation; intracortical inhibition; cortical plasticity; mild cognitive impairment
{Abstract}: Several Transcranial Magnetic Stimulation (TMS) techniques can be applied to noninvasively measure cortical excitability and brain plasticity in humans. TMS has been used to assess neuroplastic changes in Alzheimer's disease (AD), corroborating findings that cortical physiology is altered in AD due to the underlying neurodegenerative process. In fact, many TMS studies have provided ph…
{Subject}: Neurosciences & Neurology
{Notes}: 页数: 16
IDS Number: AE3BL
Web of Science关键词: MOTOR CORTEX EXCITABILITY; LATENCY AFFERENT INHIBITION; NONINVASIVE BRAIN-STIMULATION; PAIRED ASSOCIATIVE STIMULATION; THETA-BURST STIMULATION; VERBAL EPISODIC MEMORY; CORTICAL EXCITABILITY; IN-VIVO; PREFRONTAL CORTEX; INTERHEMISPHERIC INHIBITION
全部被引次数: 107
{Author Address}: [Nardone, R.; Hoeller, Y.; Golaszewski, S.; Trinka, E.] Paracelsus Med Univ, Christian Doppler Klin, Dept Neurol, Salzburg, Austria. [Nardone, R.; Tezzon, F.; Brigo, F.] Franz Tappeiner Hosp, Dept Neurol, Merano, Italy. [Brigo, F.] Univ Verona, Sect Clin Neurol, Dept Neurol Neuropsychol Morphol & Movement Sci, I-37100 Verona, Italy.
{Database Provider}: ISI
{Language}: English
{Custom 4}: Nardone, R (corresponding author), Hosp Meran O, Dept Neurol F Tappeiner, Via Rossini 5, I-39012 Meran O, BZ, Italy.
raffaele.nardone@asbmeran-o.it
{Reference Type}: Journal Article
{Author}: Lin, Yangyang; Jin, Jian; Lv, Rongke; Luo, Yuan; Dai, Weiping; Li, Wenchang; Tang, Yamei; Wang, Yuling; Ye, Xiaojing; Lin, Wei-Jye
{Year}: 2021
{Title}: Repetitive transcranial magnetic stimulation increases the brain's drainage efficiency in a mouse model of Alzheimer's disease
{URL}: http://gateway.isiknowledge.com/gateway/Gateway.cgi?GWVersion=2&SrcAuth=AegeanSoftware&SrcApp=NoteExpress&DestLinkType=FullRecord&DestApp=WOS&KeyUT=000657329100001
{Tag}: 0
{Star}: 0
{Place Published}: CAMPUS, 4 CRINAN ST, LONDON N1 9XW, ENGLAND
{Journal}: ACTA NEUROPATHOLOGICA COMMUNICATIONS
{Volume}: 9
{Issue}: 1021
{Cited Count}: 58
{Num of Bibliographies}: 68
{Bibliographies}: Ahmad MH, 2019, J CLIN NEUROSCI, V59, P6, DOI 10.1016/j.jocn.2018.10.034
Aspelund A, 2015, J EXP MED, V212, P991, DOI 10.1084/jem.20142290
Bailey TL, 2004, NEUROL RES, V26, P573, DOI 10.1179/016164104225016272
Benveniste H, 2021, NEUROSCIENCE, V474, P63, DOI 10.1016/j.neuroscience.2020.11.014
Buss SS, 2019, CURR OPIN NEUROL, V32, P292, DOI 10.1097/WCO.0000000000000669
Castellani G, 2020, TRENDS IMMUNOL, V41, P794, DOI 10.1016/j.it.2020.07.005
Chen X, 2020, BRAIN BEHAV, V10, DOI 10.1002/brb3.1740
Chen XY, 2019, BIOMED RES INT, V2019, DOI 10.1155/2019/1431760
Chou YH, 2020, NEUROBIOL AGING, V86, P1, DOI 10.1016/j.neurobiolaging.2019.08.020
Cotelli M, 2011, J NEUROL NEUROSUR PS, V82, P794, DOI 10.1136/jnnp.2009.197848
Crouzin N, 2013, PLOS ONE, V8, DOI 10.1371/journal.pone.0074667
Cullen CL, 2016, FRONT NEURAL CIRCUIT, V10, DOI 10.3389/fncir.2016.00026
Da Mesquita S, 2021, NATURE, V593, P255, DOI 10.1038/s41586-021-03489-0
Da Mesquita S, 2018, NEURON, V100, P375, DOI 10.1016/j.neuron.2018.09.022
Da Mesquita S, 2018, NATURE, V560, P185, DOI 10.1038/s41586-018-0368-8
de Pins B, 2019, J NEUROSCI, V39, P2441, DOI 10.1523/JNEUROSCI.2121-18.2019
Devi L, 2010, PLOS ONE, V5, DOI 10.1371/journal.pone.0012974
Fang ZY, 2010, ELECTROMAGN BIOL MED, V29, P113, DOI 10.3109/15368378.2010.500568
Flanigan TJ, 2014, GENES BRAIN BEHAV, V13, P488, DOI 10.1111/gbb.12133
Gallo FT, 2018, FRONT BEHAV NEUROSCI, V12, DOI 10.3389/fnbeh.2018.00079
Geula C, 1998, NEUROLOGY, V51, pS18, DOI 10.1212/WNL.51.1_Suppl_1.S18
Girard SD, 2013, J ALZHEIMERS DIS, V33, P781, DOI 10.3233/JAD-2012-120982
He XF, 2017, FRONT MOL NEUROSCI, V10, DOI 10.3389/fnmol.2017.00144
Heneka MT, 2015, LANCET NEUROL, V14, P388, DOI 10.1016/S1474-4422(15)70016-5
Huang ZL, 2017, FRONT AGING NEUROSCI, V9, DOI 10.3389/fnagi.2017.00292
Iliff JJ, 2014, J NEUROSCI, V34, P16180, DOI 10.1523/JNEUROSCI.3020-14.2014
Iliff JJ, 2013, J NEUROSCI, V33, P18190, DOI 10.1523/JNEUROSCI.1592-13.2013
Iliff JJ, 2012, SCI TRANSL MED, V4, DOI 10.1126/scitranslmed.3003748
Jawhar S, 2012, NEUROBIOL AGING, V33, DOI 10.1016/j.neurobiolaging.2010.05.027
Jiang LJ, 2021, FRONT AGING NEUROSCI, V12, DOI 10.3389/fnagi.2020.593000
Jiang Q, 2019, STROKE VASC NEUROL, V4, P75, DOI 10.1136/svn-2018-000197
Johansson M, 2020, NEUROBIOL AGING, V85, P74, DOI 10.1016/j.neurobiolaging.2019.10.008
Kim JY, 2013, J KOREAN MED SCI, V28, P295, DOI 10.3346/jkms.2013.28.2.295
Kimura R, 2009, NEUROBIOL DIS, V33, P229, DOI 10.1016/j.nbd.2008.10.006
Kraeuter AK, 2019, METHODS MOL BIOL, V1916, P99, DOI 10.1007/978-1-4939-8994-2_9
Kraeuter AK, 2019, METHODS MOL BIOL, V1916, P105, DOI 10.1007/978-1-4939-8994-2_10
Lee DS, 2020, NUCL MED MOLEC IMAG, V54, P207, DOI 10.1007/s13139-020-00665-4
Leger M, 2013, NAT PROTOC, V8, P2531, DOI 10.1038/nprot.2013.155
Lin Y, 2019, J NEUROL SCI, V398, P184, DOI 10.1016/j.jns.2019.01.038
Long JM, 2019, CELL, V179, P312, DOI 10.1016/j.cell.2019.09.001
Louveau A, 2018, NAT NEUROSCI, V21, P1380, DOI 10.1038/s41593-018-0227-9
Louveau A, 2017, J CLIN INVEST, V127, P3210, DOI 10.1172/JCI90603
Louveau A, 2016, NEURON, V91, P957, DOI 10.1016/j.neuron.2016.08.027
Louveau A, 2015, NATURE, V523, P337, DOI 10.1038/nature14432
Ma J, 2014, EXP GERONTOL, V58, P256, DOI 10.1016/j.exger.2014.08.011
Mestre H, 2018, ELIFE, V7, DOI 10.7554/eLife.40070
Nedergaard M, 2020, SCIENCE, V370, P50, DOI 10.1126/science.abb8739
Newman EA, 2003, TRENDS NEUROSCI, V26, P536, DOI 10.1016/S0166-2236(03)00237-6
O'Leary TP, 2018, BEHAV BRAIN RES, V337, P256, DOI 10.1016/j.bbr.2017.09.009
Oakley H, 2006, J NEUROSCI, V26, P10129, DOI 10.1523/JNEUROSCI.1202-06.2006
Paxinos G., 2001, The mouse brain in stereotaxic coordinates, V2nd
Petrova TV, 2018, J EXP MED, V215, P35, DOI 10.1084/jem.20171868
Pople CB, 2020, J ALZHEIMERS DIS, V78, P1299, DOI 10.3233/JAD-200913
Rajji TK, 2019, CLIN PHARMACOL THER, V106, P776, DOI 10.1002/cpt.1574
Raus S, 2013, NEUROTOX RES, V23, P79, DOI 10.1007/s12640-012-9333-8
Rutherford G, 2015, J EXP NEUROSCI, V9, P43, DOI 10.4137/JEN.S24004
Sampath D, 2017, NEUROPSYCH DIS TREAT, V13, P1509, DOI 10.2147/NDT.S136122
Scheltens P, 2021, LANCET, V397, P1577, DOI 10.1016/S0140-6736(20)32205-4
SHENG M, 1990, NEURON, V4, P571, DOI 10.1016/0896-6273(90)90115-V
Sosa MAG, 2010, AM J PATHOL, V176, P353, DOI 10.2353/ajpath.2010.090482
Tan T, 2013, EXP GERONTOL, V48, P786, DOI 10.1016/j.exger.2013.05.001
Tatti E, 2016, AGEING RES REV, V29, P66, DOI 10.1016/j.arr.2016.05.006
Vogel-Ciernia Annie, 2014, Curr Protoc Neurosci, V69, DOI 10.1002/0471142301.ns0831s69
Wang FR, 2015, NEUROPHARMACOLOGY, V97, P210, DOI 10.1016/j.neuropharm.2015.05.027
Wang X, 2020, J NEUROL, V267, P791, DOI 10.1007/s00415-019-09644-y
Xu ZQ, 2015, MOL NEURODEGENER, V10, DOI 10.1186/s13024-015-0056-1
Yang L, 2020, FRONT INTEGR NEUROSC, V14, DOI 10.3389/fnint.2020.556839
Zhao JW, 2017, ONCOTARGET, V8, P33864, DOI 10.18632/oncotarget.13060
{DOI}: 10.1186/s40478-021-01198-3
{Date Displayed}: 2021, JUN 2
{Type of Work}: Article
{ISBN/ISSN}: 2051-5960
{Original Publication}: BMC
{Accession Number}: WOS:000657329100001
{Keywords}: Alzheimer&#8217; s disease; Repetitive transcranial magnetic stimulation; Meningeal lymphatics; Glymphatic system
{Abstract}: Alzheimer's disease (AD) is a progressive neurodegenerative disease with high prevalence rate among the elderly population. A large number of clinical studies have suggested repetitive transcranial magnetic stimulation (rTMS) as a promising non-invasive treatment for patients with mild to moderate AD. However, the underlying cellular and molecular mechanisms remain largely uninvestiga…
{Subject}: Neurosciences & Neurology
{Notes}: 页数: 18
IDS Number: SM0UW
Web of Science关键词: COGNITIVE IMPAIRMENT; SYNAPTIC PLASTICITY; INTERSTITIAL FLUID; TRANSGENIC MICE; C-FOS; SYSTEM; MEMORY; RTMS; PATHOLOGY; BETA
全部被引次数: 64
{Author Address}: [Lin, Yangyang; Jin, Jian; Lv, Rongke; Wang, Yuling] Sun Yat Sen Univ, Affiliated Hosp 6, Dept Rehabil Med, Guangzhou, Peoples R China. [Jin, Jian; Lv, Rongke] Guangzhou Sport Univ, Guangzhou, Peoples R China. [Luo, Yuan; Tang, Yamei; Lin, Wei-Jye] Sun Yat Sen Univ, Sun Yat Sen Mem Hosp, Guangdong Hong Kong Joint Lab RNA Med,Med Res Ctr, Guangdong Prov Key Lab Malignant Tumor Ep…
{Database Provider}: ISI
{Language}: English
{Custom 4}: Wang, YL (corresponding author), Sun Yat Sen Univ, Affiliated Hosp 6, Dept Rehabil Med, Guangzhou, Peoples R China.; Lin, WJ (corresponding author), Sun Yat Sen Univ, Sun Yat Sen Mem Hosp, Guangdong Hong Kong Joint Lab RNA Med,Med Res Ctr, Guangdong Prov Key Lab Malignant Tumor Epigenet &, Guangzhou, Peoples R China.; Ye, XJ (corresponding author), Sun Yat Sen Univ, Zhongshan Sch Med,…
wangyul@mail.sysu.edu.cn; yexiaoj8@mail.sysu.edu.cn;
linwj26@mail.sysu.edu.cn
{Reference Type}: Journal Article
{Author}: Beisteiner, Roland; Matt, Eva; Fan, Christina; Baldysiak, Heike; Schoenfeld, Marleen; Novak, Tabea Philippi; Amini, Ahmad; Aslan, Tuna; Reinecke, Raphael; Lehrner, Johann; Weber, Alexandra; Reime, Ulrike; Goldenstedt, Cedric; Marlinghaus, Ernst; Hallett, Mark; Lohse-Busch, Henning
{Year}: 2020
{Title}: Transcranial Pulse Stimulation with Ultrasound in Alzheimer's Disease-A New Navigated Focal Brain Therapy
{URL}: http://gateway.isiknowledge.com/gateway/Gateway.cgi?GWVersion=2&SrcAuth=AegeanSoftware&SrcApp=NoteExpress&DestLinkType=FullRecord&DestApp=WOS&KeyUT=000504243200001
{Tag}: 0
{Star}: 0
{Place Published}: 111 RIVER ST, HOBOKEN 07030-5774, NJ USA
{Journal}: ADVANCED SCIENCE
{Volume}: 7
{Issue}: 19025833
{Cited Count}: 138
{Num of Bibliographies}: 46
{Bibliographies}: Achard S, 2007, PLOS COMPUT BIOL, V3, P174, DOI 10.1371/journal.pcbi.0030017
Babakhanian M, 2018, SCI REP-UK, V8, DOI 10.1038/s41598-018-35486-1
Behzadi Y, 2007, NEUROIMAGE, V37, P90, DOI 10.1016/j.neuroimage.2007.04.042
Benoit RG, 2015, NEUROPSYCHOLOGIA, V75, P450, DOI 10.1016/j.neuropsychologia.2015.06.034
Bessi V, 2018, J ALZHEIMERS DIS, V63, P1523, DOI 10.3233/JAD-171180
Bystritsky A, 2015, Curr Behav Neurosci Rep, V2, P60, DOI [10.1007/s40473-015-0039-0, DOI 10.1007/S40473-015-0039-0]
Camargo CH., 2015, AM J ALZHEIMERS DIS, V30, P527, DOI 10.1177/1533317514568004
Chandler MJ, 2005, NEUROLOGY, V65, P102, DOI 10.1212/01.wnl.0000167607.63000.38
Darrow DP, 2019, BRAIN STIMUL, V12, P1439, DOI 10.1016/j.brs.2019.07.015
Darrow DP, 2019, NEUROTHERAPEUTICS, V16, P88, DOI 10.1007/s13311-018-00691-3
Delorme A, 2004, J NEUROSCI METH, V134, P9, DOI 10.1016/j.jneumeth.2003.10.009
Eguchi K, 2018, BRAIN STIMUL, V11, P959, DOI 10.1016/j.brs.2018.05.012
Ehrensperger MM, 2010, J INT NEUROPSYCH SOC, V16, P910, DOI 10.1017/S1355617710000822
Elias WJ, 2016, NEW ENGL J MED, V375, P730, DOI 10.1056/NEJMoa1600159
FILIPCZYNSKI L, 1990, ULTRASOUND MED BIOL, V16, P149, DOI 10.1016/0301-5629(90)90143-Z
Hallett M, 2000, NATURE, V406, P147, DOI 10.1038/35018000
Ito K, 2013, J ALZHEIMERS DIS, V37, P173, DOI 10.3233/JAD-130575
Krishna V, 2018, JAMA NEUROL, V75, P246, DOI 10.1001/jamaneurol.2017.3129
Lee EJ, 2019, J KOREAN NEUROSURG S, V62, P10, DOI 10.3340/jkns.2018.0180
Lee W, 2015, SCI REP-UK, V5, DOI 10.1038/srep08743
Legon W, 2018, HUM BRAIN MAPP, V39, P1995, DOI 10.1002/hbm.23981
Legon W, 2014, NAT NEUROSCI, V17, P322, DOI 10.1038/nn.3620
Leinenga G, 2015, SCI TRANSL MED, V7, DOI 10.1126/scitranslmed.aaa2512
Lin WT, 2015, SCI REP-UK, V5, DOI 10.1038/srep09671
Lipsman N, 2018, NAT COMMUN, V9, DOI 10.1038/s41467-018-04529-6
Lohse-Busch H, 2014, NEUROREHABILITATION, V35, P235, DOI 10.3233/NRE-141115
Manenti R, 2018, BRAIN STIMUL, V11, P1251, DOI 10.1016/j.brs.2018.07.046
Martínez-Fernández R, 2018, LANCET NEUROL, V17, P54, DOI 10.1016/S1474-4422(17)30403-9
Mathews M, 2013, INT PSYCHOGERIATR, V25, P1115, DOI 10.1017/S1041610213000367
Miller DB, 2017, METABOLISM, V69, pS3, DOI 10.1016/j.metabol.2017.01.012
Min BK, 2011, INT J IMAG SYST TECH, V21, P232, DOI 10.1002/ima.20284
Minjoli S, 2017, NEUROIMAGE-CLIN, V15, P106, DOI 10.1016/j.nicl.2017.04.014
Monti MM, 2016, BRAIN STIMUL, V9, P940, DOI 10.1016/j.brs.2016.07.008
Mueller JK, 2017, J NEURAL ENG, V14, DOI 10.1088/1741-2552/aa843e
Rabey JM, 2016, J NEURAL TRANSM, V123, P1449, DOI 10.1007/s00702-016-1606-6
Schubert R, 2006, PSYCHOPHYSIOLOGY, V43, P31, DOI 10.1111/j.1469-8986.2006.00379.x
Seo EH, 2010, AM J GERIAT PSYCHIAT, V18, P801, DOI 10.1097/JGP.0b013e3181cab764
Spagnolo PA, 2019, NEUROMODULATION, V22, P877, DOI 10.1111/ner.12875
Sperling RA, 2001, HUM BRAIN MAPP, V14, P129, DOI 10.1002/hbm.1047
Szabo T., 2014, DIAGNOSTIC ULTRASOUN
Tyler WJ, 2018, CURR OPIN NEUROBIOL, V50, P222, DOI 10.1016/j.conb.2018.04.011
Ventre DM, 2015, CELLS TISSUES ORGANS, V202, P23, DOI 10.1159/000446622
Verhagen L, 2019, ELIFE, V8, DOI 10.7554/eLife.40541
Whitfield-Gabrieli S, 2012, BRAIN CONNECT, V2, P125, DOI 10.1089/brain.2012.0073
Yang PS, 2012, NEUROPSYCHOBIOLOGY, V65, P153, DOI 10.1159/000336001
Zhang J, 2017, SCI REP-UK, V7, DOI 10.1038/s41598-017-15662-5
{DOI}: 10.1002/advs.201902583
{Date Displayed}: 2020, FEB
{Type of Work}: Article
{Original Publication}: WILEY
{Accession Number}: WOS:000504243200001
{Keywords}: Alzheimer's disease; brain stimulation; ultrasound
{Abstract}: Ultrasound-based brain stimulation techniques may become a powerful new technique to modulate the human brain in a focal and targeted manner. However, for clinical brain stimulation no certified systems exist and the current techniques have to be further developed. Here, a clinical sonication technique is introduced, based on single ultrashort ultrasound pulses (transcranial pulse sti…
{Subject}: Chemistry; Science & Technology - Other Topics; Materials Science
{Notes}: 页数: 10
IDS Number: KJ2IL
Web of Science关键词: FOCUSED ULTRASOUND; MAGNETIC STIMULATION; TOTAL SCORE; TRIAL
全部被引次数: 152
{Author Address}: [Beisteiner, Roland; Matt, Eva; Schoenfeld, Marleen; Novak, Tabea Philippi; Amini, Ahmad; Aslan, Tuna; Reinecke, Raphael; Lehrner, Johann; Weber, Alexandra] Med Univ Vienna, High Field MR Ctr, Lab Funct Brain Diagnost & Therapy, Dept Neurol, Spitalgasse 23, A-1090 Vienna, Austria. [Fan, Christina; Goldenstedt, Cedric; Marlinghaus, Ernst] Storz Med AG, Appl Res Ctr, Lohstampfestr…
{Database Provider}: ISI
{Language}: English
{Custom 4}: Beisteiner, R (corresponding author), Med Univ Vienna, High Field MR Ctr, Lab Funct Brain Diagnost & Therapy, Dept Neurol, Spitalgasse 23, A-1090 Vienna, Austria.
roland.beisteiner@meduniwien.ac.at
{Reference Type}: Journal Article
{Author}: Jiang, Wei; Wu, Zhenxia; Wen, Li; Sun, Liu; Zhou, Meiqun; Jiang, Xiaochen; Gui, Yaxing
{Year}: 2022
{Title}: The Efficacy of High- or Low-Frequency Transcranial Magnetic Stimulation in Alzheimer's Disease Patients with Behavioral and Psychological Symptoms of Dementia
{URL}: http://gateway.isiknowledge.com/gateway/Gateway.cgi?GWVersion=2&SrcAuth=AegeanSoftware&SrcApp=NoteExpress&DestLinkType=FullRecord&DestApp=WOS&KeyUT=000712788100002
{Tag}: 0
{Star}: 0
{Place Published}: ONE NEW YORK PLAZA, SUITE 4600, NEW YORK, NY, UNITED STATES
{Journal}: ADVANCES IN THERAPY
{Volume}: 39
{Issue}: 1
{Pages}: 286-295
{Cited Count}: 9
{Num of Bibliographies}: 28
{Bibliographies}: Ahmed MA, 2012, J NEUROL, V259, P83, DOI 10.1007/s00415-011-6128-4
[Anonymous], 2014, BIOMED RES INT, DOI DOI 10.1155/2014/927804
Bentwich J, 2011, J NEURAL TRANSM, V118, P463, DOI 10.1007/s00702-010-0578-1
Cankurtaran ES, 2014, NOROPSIKIYATRI ARS, V51, P303, DOI 10.5152/npa.2014.7405
Cerejeira J, 2012, Front Neurol, V3, P73, DOI 10.3389/fneur.2012.00073
Cotelli M, 2008, EUR J NEUROL, V15, P1286, DOI 10.1111/j.1468-1331.2008.02202.x
Cotelli M, 2011, J NEUROL NEUROSUR PS, V82, P794, DOI 10.1136/jnnp.2009.197848
Di Lorenzo F, 2020, BRAIN STIMUL, V13, P1175, DOI 10.1016/j.brs.2020.05.013
Di Lorenzo F, 2018, J ALZHEIMERS DIS, V66, P983, DOI 10.3233/JAD-180503
Di Lorenzo F, 2019, BRAIN STIMUL, V12, P148, DOI 10.1016/j.brs.2018.10.009
Marra HLD, 2015, BEHAV NEUROL, V2015, DOI 10.1155/2015/287843
Eliasova I, 2014, J NEUROL SCI, V346, P318, DOI 10.1016/j.jns.2014.08.036
Fitten LJ, 2006, J NUTR HEALTH AGING, V10, P409
Gu JC, 2021, NEUROL THER, V10, P905, DOI 10.1007/s40120-021-00271-2
Hoogendam JM, 2010, BRAIN STIMUL, V3, P95, DOI 10.1016/j.brs.2009.10.005
Kito S, 2012, BRAIN STIMUL, V5, P547, DOI 10.1016/j.brs.2011.09.004
Kumar A, 2021, Alzheimer Disease (Nursing)
Lee J, 2016, J CLIN NEUROL, V12, P57, DOI 10.3988/jcn.2016.12.1.57
Mi ZB, 2017, TRIALS, V18, DOI 10.1186/s13063-017-2125-y
Nardone R, 2014, ACTA NEUROL SCAND, V129, P351, DOI 10.1111/ane.12223
Nevler N, 2015, CURR NEUROL NEUROSCI, V15, DOI 10.1007/s11910-015-0575-8
Nguyen JP, 2017, NEUROPHYSIOL CLIN, V47, P47, DOI 10.1016/j.neucli.2017.01.001
Pennisi G, 2011, J NEURAL TRANSM, V118, P587, DOI 10.1007/s00702-010-0554-9
Pinto T, 2011, AGEING RES REV, V10, P404, DOI 10.1016/j.arr.2011.01.003
Solé-Padullés C, 2006, CEREB CORTEX, V16, P1487, DOI 10.1093/cercor/bhj083
Tanaka H, 2015, PSYCHOGERIATRICS, V15, P242, DOI 10.1111/psyg.12108
Turner RS, 2015, NEUROLOGY, V85, P1383, DOI 10.1212/WNL.0000000000002035
Zhao QF, 2016, J AFFECT DISORDERS, V190, P264, DOI 10.1016/j.jad.2015.09.069
{DOI}: 10.1007/s12325-021-01964-8
{Date Displayed}: 2022, JAN
{Type of Work}: Article
{ISBN/ISSN}: 0741-238X
{Original Publication}: SPRINGER
{Accession Number}: WOS:000712788100002
{Keywords}: Alzheimer's disease; Transcranial magnetic stimulation (TMS); Dementia; Noninvasive neuromodulation
{Abstract}: Introduction Alzheimer's disease (AD) is usually accompanied by different degrees of behavioral and psychological symptoms of dementia (BPSD). Transcranial magnetic stimulation (TMS) has been applied for the treatment of AD as a painless and noninvasive therapy. However, the efficacy of repetitive TMS (rTMS) with different frequencies in AD with BPSD remains unknown. Methods A total o…
{Subject}: Research & Experimental Medicine; Pharmacology & Pharmacy
{Notes}: 页数: 10
IDS Number: YO9TI
Web of Science关键词: DOUBLE-BLIND; MANAGEMENT
全部被引次数: 10
{Author Address}: [Jiang, Wei; Wu, Zhenxia; Wen, Li; Sun, Liu; Zhou, Meiqun; Jiang, Xiaochen] First Hosp Fuyang Hangzhou, Dept Rheumatol & Geriatr, 429 Beihuan Rd, Hangzhou 311400, Zhejiang, Peoples R China. [Gui, Yaxing] Shanghai Jiao Tong Univ, Shanghai Gen Hosp, Sch Med, Dept Neurol, 86 Wujin Rd, Shanghai 200080, Peoples R China.
{Database Provider}: ISI
{Language}: English
{Custom 4}: Jiang, W (corresponding author), First Hosp Fuyang Hangzhou, Dept Rheumatol & Geriatr, 429 Beihuan Rd, Hangzhou 311400, Zhejiang, Peoples R China.; Gui, YX (corresponding author), Shanghai Jiao Tong Univ, Shanghai Gen Hosp, Sch Med, Dept Neurol, 86 Wujin Rd, Shanghai 200080, Peoples R China.
baihejiangwei127@163.com; YaxingGui@shsmu.edu.cn
{Reference Type}: Journal Article
{Author}: Teselink, Johannes; Bawa, Kritleen K.; Koo, Grace K. Y.; Sankhe, Krushnaa; Liu, Celina S.; Rapoport, Mark; Oh, Paul; Marzolini, Susan; Gallagher, Damien; Swardfager, Walter; Herrmann, Nathan; Lanctot, Krista L.
{Year}: 2021
{Title}: Efficacy of non-invasive brain stimulation on global cognition and neuropsychiatric symptoms in Alzheimer's disease and mild cognitive impairment: A meta-analysis and systematic review
{URL}: http://gateway.isiknowledge.com/gateway/Gateway.cgi?GWVersion=2&SrcAuth=AegeanSoftware&SrcApp=NoteExpress&DestLinkType=FullRecord&DestApp=WOS&KeyUT=000719340100001
{Tag}: 0
{Star}: 0
{Place Published}: ELSEVIER HOUSE, BROOKVALE PLAZA, EAST PARK SHANNON, CO, CLARE, 00000,
IRELAND
{Journal}: AGEING RESEARCH REVIEWS
{Volume}: 72
{Issue}: 101499
{Cited Count}: 43
{Num of Bibliographies}: 74
{Bibliographies}: Ahmed MA, 2012, J NEUROL, V259, P83, DOI 10.1007/s00415-011-6128-4
ALEXOPOULOS GS, 1988, BIOL PSYCHIAT, V23, P271, DOI 10.1016/0006-3223(88)90038-8
Andrews SC, 2011, BRAIN STIMUL, V4, P84, DOI 10.1016/j.brs.2010.06.004
Arevalo-Rodriguez I, 2015, COCHRANE DB SYST REV, DOI 10.1002/14651858.CD010783.pub2
Bagattini C, 2020, BRAIN STIMUL, V13, P1655, DOI 10.1016/j.brs.2020.09.010
Baune BT, 2010, PSYCHIAT RES, V176, P183, DOI 10.1016/j.psychres.2008.12.001
Birba A, 2017, FRONT AGING NEUROSCI, V9, DOI 10.3389/fnagi.2017.00016
Boggio PS, 2012, BRAIN STIMUL, V5, P223, DOI 10.1016/j.brs.2011.06.006
Brem AK, 2020, FRONT AGING NEUROSCI, V12, DOI 10.3389/fnagi.2020.00200
Brunoni AR, 2016, BRIT J PSYCHIAT, V208, P522, DOI 10.1192/bjp.bp.115.164715
Bystad M, 2016, ALZHEIMERS RES THER, V8, DOI 10.1186/s13195-016-0180-3
Cai MJ, 2019, ALZ DIS ASSOC DIS, V33, P170, DOI 10.1097/WAD.0000000000000304
Chou YH, 2020, NEUROBIOL AGING, V86, P1, DOI 10.1016/j.neurobiolaging.2019.08.020
Chu CS, 2021, J NEUROL NEUROSUR PS, V92, P195, DOI 10.1136/jnnp-2020-323870
Cocco S, 2018, FRONT NEUROSCI-SWITZ, V12, DOI 10.3389/fnins.2018.00427
Conradi HJ, 2011, PSYCHOL MED, V41, P1165, DOI 10.1017/S0033291710001911
Cotelli M, 2014, FRONT AGING NEUROSCI, V6, DOI 10.3389/fnagi.2014.00038
Cotelli M, 2011, J NEUROL NEUROSUR PS, V82, P794, DOI 10.1136/jnnp.2009.197848
Creavin ST, 2016, COCHRANE DB SYST REV, DOI 10.1002/14651858.CD011145.pub2
Cui HL, 2019, J ALZHEIMERS DIS, V69, P1137, DOI 10.3233/JAD-181296
CUMMINGS JL, 1994, NEUROLOGY, V44, P2308, DOI 10.1212/WNL.44.12.2308
de Sousa AVC, 2020, J ALZHEIMERS DIS, V75, P223, DOI 10.3233/JAD-191234
Deeks J.J., 2021, COCHRANE HDB SYSTEMA
Marra HLD, 2015, BEHAV NEUROL, V2015, DOI 10.1155/2015/287843
Freitas C, 2011, EXP GERONTOL, V46, P611, DOI 10.1016/j.exger.2011.04.001
Gangemi A, 2021, AGING CLIN EXP RES, V33, P383, DOI 10.1007/s40520-020-01546-8
Geda YE, 2008, ARCH GEN PSYCHIAT, V65, P1193, DOI 10.1001/archpsyc.65.10.1193
Gomes-Osman J, 2018, FRONT AGING NEUROSCI, V10, DOI 10.3389/fnagi.2018.00177
Gonzalez PC, 2018, FRONT HUM NEUROSCI, V12, DOI 10.3389/fnhum.2018.00416
Heath A, 2018, TRANSL PSYCHIAT, V8, DOI 10.1038/s41398-018-0129-3
Higgins J.P.T., 2003, BRIT MED J, V327, P557
Hsu WY, 2015, NEUROBIOL AGING, V36, P2348, DOI 10.1016/j.neurobiolaging.2015.04.016
Im JJ, 2019, BRAIN STIMUL, V12, P1222, DOI 10.1016/j.brs.2019.06.003
Kang JM, 2018, BMC GERIATR, V18, DOI 10.1186/s12877-018-0951-8
Khedr EM, 2019, NEUROREHAB NEURAL RE, V33, P384, DOI 10.1177/1545968319840285
Khedr EM, 2014, FRONT AGING NEUROSCI, V6, DOI 10.3389/fnagi.2014.00275
Koch G, 2018, NEUROIMAGE, V169, P302, DOI 10.1016/j.neuroimage.2017.12.048
Krishnan K, 2017, ASSESSMENT, V24, P772, DOI 10.1177/1073191116654217
Kueper JK, 2018, J ALZHEIMERS DIS, V63, P423, DOI 10.3233/JAD-170991
Leach RC, 2019, J GERONTOL B-PSYCHOL, V74, P1163, DOI 10.1093/geronb/gby003
Lee J, 2016, J CLIN NEUROL, V12, P57, DOI 10.3988/jcn.2016.12.1.57
Li XX, 2021, BRAIN STIMUL, V14, P503, DOI 10.1016/j.brs.2021.01.012
Makowiecki K, 2014, J NEUROSCI, V34, P10780, DOI 10.1523/JNEUROSCI.0723-14.2014
MARIN RS, 1991, PSYCHIAT RES, V38, P143, DOI 10.1016/0165-1781(91)90040-V
Martin DM, 2013, INT J NEUROPSYCHOPH, V16, P1927, DOI 10.1017/S1461145713000539
Masopust J, 2018, NEUROPSYCH DIS TREAT, V14, P1211, DOI 10.2147/NDT.S163842
Ng KP, 2019, FRONT PHARMACOL, V10, DOI 10.3389/fphar.2019.01398
Nilsson J, 2017, PSYCHOL SCI, V28, P907, DOI 10.1177/0956797617698139
Padala PR, 2020, J ALZHEIMERS DIS, V77, P1483, DOI 10.3233/JAD-200640
Padala PR, 2018, PSYCHIAT RES, V261, P312, DOI 10.1016/j.psychres.2017.12.063
Park SH, 2014, NEUROREPORT, V25, P122, DOI 10.1097/WNR.0000000000000080
Pini Lorenzo, 2018, Neurodegener Dis, V18, P281, DOI 10.1159/000495945
Rabey JM, 2013, J NEURAL TRANSM, V120, P813, DOI 10.1007/s00702-012-0902-z
Reisberg B, 1996, Int Psychogeriatr, V8 Suppl 3, P301
Roncero Carlos, 2017, Alzheimers Dement (N Y), V3, P247, DOI 10.1016/j.trci.2017.03.003
Ross LA, 2011, FRONT AGING NEUROSCI, V3, DOI 10.3389/fnagi.2011.00016
Rossi S, 2009, CLIN NEUROPHYSIOL, V120, P2008, DOI 10.1016/j.clinph.2009.08.016
Rutherford G, 2015, J EXP NEUROSCI, V9, P43, DOI 10.4137/JEN.S24004
Sabbagh M, 2020, ALZHEIMERS DEMENT, V16, P641, DOI 10.1016/j.jalz.2019.08.197
Solomon TM, 2014, AM J ALZHEIMERS DIS, V29, P718, DOI 10.1177/1533317514534761
Spencer RJ, 2013, EXP AGING RES, V39, P382, DOI 10.1080/0361073X.2013.808109
Stagg CJ, 2018, J ECT, V34, P144, DOI 10.1097/YCT.0000000000000510
Stonsaovapak C, 2020, ARCH PHYS MED REHAB, V101, P1279, DOI 10.1016/j.apmr.2020.03.023
Suemoto CK, 2014, BRAIN STIMUL, V7, P308, DOI 10.1016/j.brs.2013.10.003
Weiler M, 2020, ENEURO, V7, DOI 10.1523/ENEURO.0235-19.2019
WHO, 2020, DEM GLOB ACT PLAN PU
Wolkenstein L, 2013, BIOL PSYCHIAT, V73, P646, DOI 10.1016/j.biopsych.2012.10.010
Wu Yue, 2015, Shanghai Arch Psychiatry, V27, P280, DOI 10.11919/j.issn.1002-0829.215107
Xu Y, 2019, BMC NEUROSCI, V20, DOI 10.1186/s12868-018-0484-2
YESAVAGE JA, 1983, J PSYCHIATR RES, V17, P37, DOI 10.1016/0022-3956(82)90033-4
Yuan LQ, 2021, NEURAL REGEN RES, V16, P707, DOI 10.4103/1673-5374.295345
Yun K, 2016, ALZHEIMERS RES THER, V8, DOI 10.1186/s13195-016-0218-6
Zhao JW, 2017, ONCOTARGET, V8, P33864, DOI 10.18632/oncotarget.13060
Zimerman M, 2010, FRONT AGING NEUROSCI, V2, DOI 10.3389/fnagi.2010.00149
{DOI}: 10.1016/j.arr.2021.101499
{Date Displayed}: 2021, DEC
{Type of Work}: Review
{ISBN/ISSN}: 1568-1637
{Original Publication}: ELSEVIER IRELAND LTD
{Accession Number}: WOS:000719340100001
{Keywords}: Cognitive impairment; Non-invasive brain stimulation; Repetitive transcranial magnetic stimulation; Transcranial direct current stimulation; Neuropsychiatric symptoms
{Abstract}: Background: Non-invasive brain stimulation (NIBS) techniques have shown some promise in improving cognitive and neuropsychiatric symptoms (NPS) in people with Alzheimer's disease (AD) and its prodromal stage, mild cognitive impairment (MCI). However, data from clinical trials involving NIBS have shown inconsistent results. This meta-analysis investigated the efficacy of NIBS, specific…
{Subject}: Cell Biology; Geriatrics & Gerontology
{Notes}: 页数: 12
IDS Number: WY5TA
Web of Science关键词: TRANSCRANIAL MAGNETIC STIMULATION; DOUBLE-BLIND; DEPRESSIVE EPISODES; WORKING-MEMORY; APATHY; SCALE; RTMS
全部被引次数: 53
{Author Address}: [Teselink, Johannes; Bawa, Kritleen K.; Koo, Grace K. Y.; Sankhe, Krushnaa; Liu, Celina S.; Gallagher, Damien; Herrmann, Nathan; Lanctot, Krista L.] Sunnybrook Res Inst, Neuropsychopharmacol Res Grp, 2075 Bayview Ave, Toronto, ON M4N 3M5, Canada. [Teselink, Johannes; Bawa, Kritleen K.; Koo, Grace K. Y.; Sankhe, Krushnaa; Liu, Celina S.; Swardfager, Walter; Herrmann, Nathan; Lanc…
{Database Provider}: ISI
{Language}: English
{Custom 4}: Lanctot, KL (corresponding author), Sunnybrook Hlth Sci Ctr, 2075 Bayview Ave,Room FG 21, Toronto, ON M4N 3M5, Canada.
Krista.Lanctot@sunnybrook.ca
{Reference Type}: Journal Article
{Author}: Cespon, Jesus; Miniussi, Carlo; Pellicciari, Maria Concetta
{Year}: 2018
{Title}: Interventional programmes to improve cognition during healthy and pathological ageing: Cortical modulations and evidence for brain plasticity
{URL}: http://gateway.isiknowledge.com/gateway/Gateway.cgi?GWVersion=2&SrcAuth=AegeanSoftware&SrcApp=NoteExpress&DestLinkType=FullRecord&DestApp=WOS&KeyUT=000433016300007
{Tag}: 0
{Star}: 0
{Place Published}: ELSEVIER HOUSE, BROOKVALE PLAZA, EAST PARK SHANNON, CO, CLARE, 00000,
IRELAND
{Journal}: AGEING RESEARCH REVIEWS
{Volume}: 43
{Pages}: 81-98
{Cited Count}: 60
{Num of Bibliographies}: 187
{Bibliographies}: Ahlskog JE, 2011, NEUROLOGY, V77, P288, DOI 10.1212/WNL.0b013e318225ab66
Alkadhi K. A., 2017, MOL NEUROBIOL, P1
Alladi S, 2013, NEUROLOGY, V81, P1938, DOI 10.1212/01.wnl.0000436620.33155.a4
Amieva H, 2014, BRAIN, V137, P1167, DOI 10.1093/brain/awu035
Andel R, 2006, J INT NEUROPSYCH SOC, V12, P147, DOI 10.1017/S1355617706060206
Anguera JA, 2013, NATURE, V501, P97, DOI 10.1038/nature12486
[Anonymous], J AGING RES
Antal A, 2016, NEURAL PLAST, V2016, DOI 10.1155/2016/3616807
Arenaza-Urquijo EM, 2015, FRONT AGING NEUROSCI, V7, DOI 10.3389/fnagi.2015.00134
Bailey H, 2010, GERONTOLOGY, V56, P414, DOI 10.1159/000266030
Bakker A, 2012, NEURON, V74, P467, DOI 10.1016/j.neuron.2012.03.023
Bamidis PD, 2014, NEUROSCI BIOBEHAV R, V44, P206, DOI 10.1016/j.neubiorev.2014.03.019
BARKER AT, 1985, LANCET, V1, P1106
Barulli D, 2013, TRENDS COGN SCI, V17, P502, DOI 10.1016/j.tics.2013.08.012
Basak C, 2008, PSYCHOL AGING, V23, P765, DOI 10.1037/a0013494
Battaglia F, 2007, BIOL PSYCHIAT, V62, P1405, DOI 10.1016/j.biopsych.2007.02.027
Belleville S, 2011, BRAIN, V134, P1623, DOI 10.1093/brain/awr037
Bentwich J, 2011, J NEURAL TRANSM, V118, P463, DOI 10.1007/s00702-010-0578-1
Berry AS, 2010, PLOS ONE, V5, DOI 10.1371/journal.pone.0011537
Bortoletto M, 2015, BRAIN STIMUL, V8, P269, DOI 10.1016/j.brs.2014.11.006
Boyke J, 2008, J NEUROSCI, V28, P7031, DOI 10.1523/JNEUROSCI.0742-08.2008
Bozzali M., 2015, J ALZHEIMERS DIS, V46, P451
Brehmer Y, 2011, NEUROIMAGE, V58, P1110, DOI 10.1016/j.neuroimage.2011.06.079
Brosnan MB, 2018, CEREB CORTEX, V28, P1749, DOI 10.1093/cercor/bhx085
Bruel-Jungerman E, 2007, NEUROSCIENTIST, V13, P492, DOI 10.1177/1073858407302725
Budni J, 2015, AGING DIS, V6, P331, DOI 10.14336/AD.2015.0825
Burdette JH, 2010, FRONT AGING NEUROSCI, V2, DOI 10.3389/fnagi.2010.00023
Busche MA, 2012, P NATL ACAD SCI USA, V109, P8740, DOI 10.1073/pnas.1206171109
Cantone M, 2014, CLIN NEUROPHYSIOL, V125, P1509, DOI 10.1016/j.clinph.2014.04.010
Cassilhas RC, 2016, CELL MOL LIFE SCI, V73, P975, DOI 10.1007/s00018-015-2102-0
Cabral JCC, 2016, CIENC SAUDE COLETIVA, V21, P3499, DOI 10.1590/1413-812320152111.17452015
Çetin E, 2010, J NUTR HEALTH AGING, V14, P763, DOI 10.1007/s12603-010-0256-x
Chapman SB, 2015, CEREB CORTEX, V25, P396, DOI 10.1093/cercor/bht234
Chapman SB, 2013, FRONT AGING NEUROSCI, V5, DOI 10.3389/fnagi.2013.00075
Chertkow H, 2010, ALZ DIS ASSOC DIS, V24, P118, DOI 10.1097/WAD.0b013e3181ca1221
Chieffi S, 2017, FRONT NEUROL, V8, DOI 10.3389/fneur.2017.00188
Cirillo G, 2017, BRAIN STIMUL, V10, P1, DOI 10.1016/j.brs.2016.11.009
Clare L, 2004, NEUROPSYCHOL REHABIL, V14, P385, DOI 10.1080/09602010443000074
Clement F, 2010, BIOL PSYCHIAT, V68, P894, DOI 10.1016/j.biopsych.2010.02.004
Colcombe SJ, 2004, P NATL ACAD SCI USA, V101, P3316, DOI 10.1073/pnas.0400266101
Colcombe SJ, 2006, J GERONTOL A-BIOL, V61, P1166, DOI 10.1093/gerona/61.11.1166
Cotelli M, 2014, FRONT AGING NEUROSCI, V6, DOI 10.3389/fnagi.2014.00038
Cummings JL, 2014, ALZHEIMERS RES THER, V6, DOI 10.1186/alzrt269
Dahlin E, 2008, SCIENCE, V320, P1510, DOI 10.1126/science.1155466
Davis SW, 2012, CEREB CORTEX, V22, P232, DOI 10.1093/cercor/bhr123
Porto FHD, 2015, J ALZHEIMERS DIS, V46, P747, DOI 10.3233/JAD-150033
Delbeuck X, 2007, NEUROPSYCHOLOGIA, V45, P3315, DOI 10.1016/j.neuropsychologia.2007.05.001
Dennis N.A., 2008, HDB AGING COGNITION, V3rd Edn, P1, DOI DOI 10.4324/9780203837665.CH1
Devi G, 2014, AM J ALZHEIMERS DIS, V29, P248, DOI 10.1177/1533317513517047
Dockery CA, 2009, J NEUROSCI, V29, P7271, DOI 10.1523/JNEUROSCI.0065-09.2009
Dorsey ER, 2013, NEUROLOGY, V80, P1989, DOI 10.1212/WNL.0b013e318293e2ce
Dubois B, 2016, ALZHEIMERS DEMENT, V12, P292, DOI 10.1016/j.jalz.2016.02.002
Dunst B, 2014, INTELLIGENCE, V42, P22, DOI 10.1016/j.intell.2013.09.005
Elvsåshagen T, 2017, NEUROIMAGE, V156, P214, DOI 10.1016/j.neuroimage.2017.05.027
Engvig A, 2010, NEUROIMAGE, V52, P1667, DOI 10.1016/j.neuroimage.2010.05.041
Erickson KI, 2007, NEUROBIOL AGING, V28, P272, DOI 10.1016/j.neurobiolaging.2005.12.012
Erickson KI, 2011, P NATL ACAD SCI USA, V108, P3017, DOI 10.1073/pnas.1015950108
Ewers M, 2013, NEUROLOGY, V80, P1194, DOI 10.1212/WNL.0b013e31828970c2
Eyler LT, 2011, BIOL PSYCHIAT, V70, P115, DOI 10.1016/j.biopsych.2010.12.032
Farlow MR, 2010, ALZHEIMERS RES THER, V2, DOI 10.1186/alzrt39
Feldman DE, 2009, ANNU REV NEUROSCI, V32, P33, DOI 10.1146/annurev.neuro.051508.135516
Fertonani A, 2017, NEUROSCIENTIST, V23, P109, DOI 10.1177/1073858416631966
Filmer HL, 2013, J NEUROSCI, V33, P18654, DOI 10.1523/JNEUROSCI.2019-13.2013
Fjell AM, 2010, NEUROIMAGE, V50, P1376, DOI 10.1016/j.neuroimage.2010.01.061
Förster S, 2011, J ALZHEIMERS DIS, V25, P695, DOI 10.3233/JAD-2011-100996
Frantzidis CA, 2014, INT J PSYCHOPHYSIOL, V93, P1, DOI 10.1016/j.ijpsycho.2014.01.007
Fritsch B, 2010, NEURON, V66, P198, DOI 10.1016/j.neuron.2010.03.035
Gates NJ, 2014, J ALZHEIMERS DIS, V42, pS551, DOI 10.3233/JAD-141302
Gehres SW, 2016, FRONT AGING NEUROSCI, V8, DOI 10.3389/fnagi.2016.00280
Gezen A. K., 2013, J ALZHEIMERS DIS, V37, P185
Gill J, 2015, BRAIN STIMUL, V8, P253, DOI 10.1016/j.brs.2014.10.018
Gollan TH, 2011, NEUROPSYCHOLOGIA, V49, P3826, DOI 10.1016/j.neuropsychologia.2011.09.041
Greenwood PM, 2010, FRONT AGING NEUROSCI, V2, DOI 10.3389/fnagi.2010.00150
Grossman M., 1997, EFFECTS ED HLTH
HAIER RJ, 1992, INTELLIGENCE, V16, P415, DOI 10.1016/0160-2896(92)90018-M
Hamilton GF, 2015, PROG MOL BIOL TRANSL, V135, P381, DOI 10.1016/bs.pmbts.2015.07.004
Hampstead BM, 2012, HIPPOCAMPUS, V22, P1652, DOI 10.1002/hipo.22006
Hampstead BM, 2011, NEUROREHAB NEURAL RE, V25, P210, DOI 10.1177/1545968310382424
Hay M, 2014, NAT BIOTECHNOL, V32, P40, DOI 10.1038/nbt.2786
Heinzel S, 2014, J NEUROSCI, V34, P1224, DOI 10.1523/JNEUROSCI.2463-13.2014
Helzner EP, 2007, ARCH NEUROL-CHICAGO, V64, P1749, DOI 10.1001/archneur.64.12.1749
Heuninckx S, 2008, J NEUROSCI, V28, P91, DOI 10.1523/JNEUROSCI.3300-07.2008
Hillman CH, 2008, NAT REV NEUROSCI, V9, P58, DOI 10.1038/nrn2298
Hötting K, 2013, NEUROSCI BIOBEHAV R, V37, P2243, DOI 10.1016/j.neubiorev.2013.04.005
Holland R, 2011, CURR BIOL, V21, P1403, DOI 10.1016/j.cub.2011.07.021
Hsu WY, 2015, NEUROBIOL AGING, V36, P2348, DOI 10.1016/j.neurobiolaging.2015.04.016
Huang T, 2014, SCAND J MED SCI SPOR, V24, P1, DOI 10.1111/sms.12069
Huang YZ, 2005, NEURON, V45, P201, DOI 10.1016/j.neuron.2004.12.033
Huntley JD, 2015, BMJ OPEN, V5, DOI 10.1136/bmjopen-2014-005247
Jamil A, 2017, J PHYSIOL-LONDON, V595, P1273, DOI 10.1113/JP272738
Jansen WJ, 2015, JAMA-J AM MED ASSOC, V313, P1924, DOI 10.1001/jama.2015.4668
Jiao SS, 2016, TRANSL PSYCHIAT, V6, DOI 10.1038/tp.2016.186
Jonasson LS, 2017, FRONT AGING NEUROSCI, V8, DOI 10.3389/fnagi.2016.00336
Kamijo K, 2009, J GERONTOL B-PSYCHOL, V64, P356, DOI 10.1093/geronb/gbp030
Kandola A, 2016, FRONT HUM NEUROSCI, V10, DOI 10.3389/fnhum.2016.00373
Kaup AR, 2011, J NEUROPSYCH CLIN N, V23, P6, DOI 10.1176/appi.neuropsych.23.1.6
Kazim SF, 2016, MOL NEURODEGENER, V11, DOI 10.1186/s13024-016-0119-y
Khedr EM, 2014, FRONT AGING NEUROSCI, V6, DOI 10.3389/fnagi.2014.00275
Kirchhoff BA, 2012, NEUROIMAGE, V62, P1956, DOI 10.1016/j.neuroimage.2012.06.017
Klados MA, 2016, FRONT NEUROSCI-SWITZ, V10, DOI 10.3389/fnins.2016.00055
Kraft E, 2012, AGING NEUROPSYCHOL C, V19, P248, DOI 10.1080/13825585.2011.645010
Kueider AM, 2012, PLOS ONE, V7, DOI 10.1371/journal.pone.0040588
Lampit A, 2014, PLOS MED, V11, DOI 10.1371/journal.pmed.1001756
Lenehan ME, 2016, NEUROPSYCHOLOGY, V30, P525, DOI 10.1037/neu0000249
Linde K, 2014, J AGING PHYS ACTIV, V22, P302, DOI [10.1123/JAPA.2012-0149, 10.1123/japa.2012-0149]
Lindenberg R, 2013, J NEUROSCI, V33, P9176, DOI 10.1523/JNEUROSCI.0055-13.2013
List J, 2013, NEUROIMAGE, V83, P809, DOI 10.1016/j.neuroimage.2013.07.033
Liu-Ambrose T, 2012, NEUROBIOL AGING, V33, P1690, DOI 10.1016/j.neurobiolaging.2011.05.010
Liu-Ambrose T, 2010, ARCH INTERN MED, V170, P170, DOI 10.1001/archinternmed.2009.494
Lövdén M, 2010, PSYCHOL BULL, V136, P659, DOI 10.1037/a0020080
Lövdén M, 2012, NEUROBIOL AGING, V33, DOI 10.1016/j.neurobiolaging.2011.02.013
Luft CD, 2014, FRONT SYST NEUROSCI, V8, DOI 10.3389/fnsys.2014.00132
Sosa-Ortiz AL, 2012, ARCH MED RES, V43, P600, DOI 10.1016/j.arcmed.2012.11.003
Mahncke HW, 2006, P NATL ACAD SCI USA, V103, P12523, DOI 10.1073/pnas.0605194103
Marceglia S, 2016, FRONT NEUROSCI-SWITZ, V10, DOI 10.3389/fnins.2016.00134
Marques P, 2016, HUM BRAIN MAPP, V37, P3310, DOI 10.1002/hbm.23242
Mattson MP, 2004, NATURE, V430, P631, DOI 10.1038/nature02621
May A, 2007, CEREB CORTEX, V17, P205, DOI 10.1093/cercor/bhj138
Meinzer M, 2015, ALZHEIMERS DEMENT, V11, P1032, DOI 10.1016/j.jalz.2014.07.159
Meinzer M, 2014, FRONT AGING NEUROSCI, V6, DOI 10.3389/fnagi.2014.00253
Meinzer M, 2013, J NEUROSCI, V33, P12470, DOI 10.1523/JNEUROSCI.5743-12.2013
Miniussi C, 2013, NEUROSCI BIOBEHAV R, V37, P1702, DOI 10.1016/j.neubiorev.2013.06.014
Miotto EC, 2014, ARQ NEURO-PSIQUIAT, V72, P663, DOI 10.1590/0004-282X20140120
Mortimer JA, 2012, J ALZHEIMERS DIS, V30, P757, DOI 10.3233/JAD-2012-120079
Mozolic J. L., 2010, FRONT HUM NEUROSCI, V12, P4
Mozolic JL, 2011, NEUROBIOL AGING, V32, P655, DOI 10.1016/j.neurobiolaging.2009.04.013
Nithianantharajah J, 2016, NAT REV NEUROSCI, V7, P697
Nitsche MA, 2000, J PHYSIOL-LONDON, V527, P633, DOI 10.1111/j.1469-7793.2000.t01-1-00633.x
Nucci M, 2012, AGING CLIN EXP RES, V24, P218, DOI 10.3275/7800
Nyberg L, 2003, P NATL ACAD SCI USA, V100, P13728, DOI 10.1073/pnas.1735487100
O'Brien JL, 2013, CLIN NEUROPHYSIOL, V124, P2198, DOI 10.1016/j.clinph.2013.05.012
Park DC, 2009, ANNU REV PSYCHOL, V60, P173, DOI 10.1146/annurev.psych.59.103006.093656
Park SH, 2014, NEUROREPORT, V25, P122, DOI 10.1097/WNR.0000000000000080
PASCUALLEONE A, 1994, BRAIN, V117, P847, DOI 10.1093/brain/117.4.847
Pellicciari MC, 2009, NEUROSCIENCE, V163, P266, DOI 10.1016/j.neuroscience.2009.06.013
Pláteník J, 2014, PROG NEURO-PSYCHOPH, V50, P83, DOI 10.1016/j.pnpbp.2013.12.001
Polich J, 2007, CLIN NEUROPHYSIOL, V118, P2128, DOI 10.1016/j.clinph.2007.04.019
Porto FHD, 2015, BRAIN RES BULL, V114, P56, DOI 10.1016/j.brainresbull.2015.03.004
Potter GG, 2008, NEUROLOGY, V70, P1803, DOI 10.1212/01.wnl.0000295506.58497.7e
Price CJ, 2002, TRENDS COGN SCI, V6, P416, DOI 10.1016/S1364-6613(02)01976-9
Rabey JM, 2013, J NEURAL TRANSM, V120, P813, DOI 10.1007/s00702-012-0902-z
Rahman A, 2015, PROG BRAIN RES, V222, P25, DOI 10.1016/bs.pbr.2015.09.003
Raz N, 2005, CEREB CORTEX, V15, P1676, DOI 10.1093/cercor/bhi044
Reed BR, 2010, BRAIN, V133, P2196, DOI 10.1093/brain/awq154
Richmond LL, 2011, PSYCHOL AGING, V26, P813, DOI 10.1037/a0023631
Robertson IH, 2014, NEUROBIOL AGING, V35, P1375, DOI 10.1016/j.neurobiolaging.2013.11.028
Robertson IH, 2013, NEUROBIOL AGING, V34, P298, DOI 10.1016/j.neurobiolaging.2012.05.019
Rossini PM, 2015, CLIN NEUROPHYSIOL, V126, P1071, DOI 10.1016/j.clinph.2015.02.001
Ruscheweyh R, 2011, NEUROBIOL AGING, V32, P1304, DOI 10.1016/j.neurobiolaging.2009.08.001
Sale A, 2014, PHYSIOL REV, V94, P189, DOI 10.1152/physrev.00036.2012
Salthouse TA, 2009, NEUROBIOL AGING, V30, P507, DOI 10.1016/j.neurobiolaging.2008.09.023
Scarmeas N, 2006, J NEUROL NEUROSUR PS, V77, P308, DOI 10.1136/jnnp.2005.072306
Shao CY, 2011, ACTA NEUROPATHOL, V122, P285, DOI 10.1007/s00401-011-0843-x
Siebner HR, 2009, CORTEX, V45, P1035, DOI 10.1016/j.cortex.2009.02.007
Simkin D, 2015, J NEUROSCI, V35, P13206, DOI 10.1523/JNEUROSCI.0193-15.2015
Smith JC, 2013, J ALZHEIMERS DIS, V37, P197, DOI 10.3233/JAD-130467
Solé-Padullés C, 2006, CEREB CORTEX, V16, P1487, DOI 10.1093/cercor/bhj083
Spironelli C, 2013, NEUROPSYCHOLOGIA, V51, P1638, DOI 10.1016/j.neuropsychologia.2013.05.007
Stefan K, 2000, BRAIN, V123, P572, DOI 10.1093/brain/123.3.572
Steffener J, 2012, BBA-MOL BASIS DIS, V1822, P467, DOI 10.1016/j.bbadis.2011.09.012
Stern Y, 2005, CEREB CORTEX, V15, P394, DOI 10.1093/cercor/bhh142
Stern Y, 2008, CEREB CORTEX, V18, P959, DOI 10.1093/cercor/bhm134
Stern Y, 2009, NEUROPSYCHOLOGIA, V47, P2015, DOI 10.1016/j.neuropsychologia.2009.03.004
Stillman CM, 2016, FRONT HUM NEUROSCI, V10, DOI 10.3389/fnhum.2016.00626
Styliadis C, 2015, NEURAL PLAST, V2015, DOI 10.1155/2015/172192
Summers JJ, 2016, AGEING RES REV, V25, P42, DOI 10.1016/j.arr.2015.11.004
Szekely CA, 2010, CNS NEUROL DISORD-DR, V9, P132, DOI 10.2174/187152710791012026
Tatti E, 2016, AGEING RES REV, V29, P66, DOI 10.1016/j.arr.2016.05.006
ten Brinke LF, 2015, BRIT J SPORT MED, V49, P248, DOI 10.1136/bjsports-2013-093184
Thut G, 2010, BRAIN TOPOGR, V22, P219, DOI 10.1007/s10548-009-0115-4
Tusch ES, 2016, FRONT AGING NEUROSCI, V8, DOI 10.3389/fnagi.2016.00255
Valenzuela MJ, 2003, NEUROREPORT, V14, P1333, DOI 10.1097/01.wnr.0000077548.91466.05
van Paasschen J, 2013, NEUROREHAB NEURAL RE, V27, P448, DOI 10.1177/1545968312471902
Verghese J, 2003, NEW ENGL J MED, V348, P2508, DOI 10.1056/NEJMoa022252
Vermeij A., 2016, BRAIN IMAGING BEHAV, P1
Voss MW, 2013, HUM BRAIN MAPP, V34, P2972, DOI 10.1002/hbm.22119
Voss MW, 2013, TRENDS COGN SCI, V17, P525, DOI 10.1016/j.tics.2013.08.001
Voss MW, 2010, FRONT AGING NEUROSCI, V2, DOI 10.3389/fnagi.2010.00032
Wagner T, 2008, EXP BRAIN RES, V186, P539, DOI 10.1007/s00221-007-1258-8
Walsh DM, 2004, PROTEIN PEPTIDE LETT, V11, P213, DOI 10.2174/0929866043407174
Weintraub S, 2012, CSH PERSPECT MED, V2, DOI 10.1101/cshperspect.a006171
Will B, 2008, BEHAV BRAIN RES, V192, P2, DOI 10.1016/j.bbr.2007.11.030
Wilson RS, 2004, NEUROLOGY, V63, P1198, DOI 10.1212/01.WNL.0000140488.65299.53
Wilson RS, 2002, JAMA-J AM MED ASSOC, V287, P742, DOI 10.1001/jama.287.6.742
Wolf D, 2014, HUM BRAIN MAPP, V35, P309, DOI 10.1002/hbm.22177
Zahodne LB, 2013, J INT NEUROPSYCH SOC, V19, P854, DOI 10.1017/S1355617713000738
Zelinski EM, 2011, J AM GERIATR SOC, V59, P258, DOI 10.1111/j.1532-5415.2010.03277.x
{DOI}: 10.1016/j.arr.2018.03.001
{Date Displayed}: 2018, MAY
{Type of Work}: Article
{ISBN/ISSN}: 1568-1637
{Original Publication}: ELSEVIER IRELAND LTD
{Accession Number}: WOS:000433016300007
{Keywords}: Ageing; Alzheimer's disease; Neuroplasticity; Non-pharmacological interventions; Cognitive reserve
{Abstract}: A growing body of evidence suggests that healthy elderly individuals and patients with Alzheimer's disease retain an important potential for neuroplasticity. This review summarizes studies investigating the modulation of neural activity and structural brain integrity in response to interventions involving cognitive training, physical exercise and non-invasive brain stimulation in heal…
{Subject}: Cell Biology; Geriatrics & Gerontology
{Notes}: 页数: 18
IDS Number: GG9JH
Web of Science关键词: TRANSCRANIAL MAGNETIC STIMULATION; HUMAN MOTOR CORTEX; ALZHEIMERS-DISEASE; WORKING-MEMORY; OLDER-ADULTS; HIPPOCAMPAL HYPERACTIVITY; FUNCTIONAL PLASTICITY; BILINGUALISM DELAYS; PHYSICAL-EXERCISE; AEROBIC EXERCISE
全部被引次数: 70
{Author Address}: [Cespon, Jesus; Miniussi, Carlo; Pellicciari, Maria Concetta] IRCCS, Ctr San Giovanni Dio Fatebenefratelli, Cognit Neurosci Sect, Via Pilastroni 4, I-25125 Brescia, Italy. [Cespon, Jesus] BCBL, Basque Ctr Cognit Brain & Language, San Sebastian, Spain. [Miniussi, Carlo] Univ Trento, Ctr Mind Brain Sci CIMeC, Rovereto, TN, Italy.
{Database Provider}: ISI
{Language}: English
{Custom 4}: Cespón, J (corresponding author), IRCCS, Ctr San Giovanni Dio Fatebenefratelli, Cognit Neurosci Sect, Via Pilastroni 4, I-25125 Brescia, Italy.
jesus.cespon@cognitiveneuroscience.it
{Reference Type}: Journal Article
{Author}: Chou, Ying-hui; Sundman, Mark; That, Viet Ton; Green, Jacob; Trapani, Chrisopher
{Year}: 2022
{Title}: Cortical excitability and plasticity in Alzheimer's disease and mild cognitive impairment: A systematic review and meta-analysis of transcranial magnetic stimulation studies
{URL}: http://gateway.isiknowledge.com/gateway/Gateway.cgi?GWVersion=2&SrcAuth=AegeanSoftware&SrcApp=NoteExpress&DestLinkType=FullRecord&DestApp=WOS&KeyUT=000811870100001
{Tag}: 0
{Star}: 0
{Place Published}: ELSEVIER HOUSE, BROOKVALE PLAZA, EAST PARK SHANNON, CO, CLARE, 00000,
IRELAND
{Journal}: AGEING RESEARCH REVIEWS
{Volume}: 79
{Issue}: 101660
{Cited Count}: 25
{Num of Bibliographies}: 187
{Bibliographies}: Alagona G, 2004, NEUROSCI LETT, V362, P95, DOI 10.1016/j.neulet.2004.03.006
Alagona G, 2001, NEUROSCI LETT, V314, P57, DOI 10.1016/S0304-3940(01)02288-1
Asadollahi M, 2019, AM J ALZHEIMERS DIS, V34, P81, DOI 10.1177/1533317518813551
Badawy RAB, 2012, FUNCT NEUROL, V27, P131
Badimon A, 2020, NATURE, V586, P417, DOI 10.1038/s41586-020-2777-8
Bagattini C, 2019, NEUROBIOL AGING, V80, P38, DOI 10.1016/j.neurobiolaging.2019.04.008
Bakker A, 2012, NEURON, V74, P467, DOI 10.1016/j.neuron.2012.03.023
Balla C, 2014, DEMENT GER COGN D EX, V4, P457, DOI 10.1159/000367841
BARKER AT, 1985, LANCET, V1, P1106
Battaglia F, 2007, BIOL PSYCHIAT, V62, P1405, DOI 10.1016/j.biopsych.2007.02.027
Baumer FM, 2020, J CLIN NEUROPHYSIOL, V37, P170, DOI 10.1097/WNP.0000000000000662
Beamer E, 2019, BRAIN RES BULL, V151, P65, DOI 10.1016/j.brainresbull.2018.12.021
Benussi A, 2020, ANN NEUROL, V87, P394, DOI 10.1002/ana.25677
Benussi A, 2018, ALZHEIMERS RES THER, V10, DOI 10.1186/s13195-018-0423-6
Benussi A, 2018, BRAIN STIMUL, V11, P366, DOI 10.1016/j.brs.2017.11.013
Benussi A, 2017, NEUROLOGY, V89, P665, DOI 10.1212/WNL.0000000000004232
Bezprozvanny I, 2008, TRENDS NEUROSCI, V31, P454, DOI 10.1016/j.tins.2008.06.005
Bonnì S, 2013, J ALZHEIMERS DIS, V33, P525, DOI 10.3233/JAD-2012-121144
Brem AK, 2020, FRONT AGING NEUROSCI, V12, DOI 10.3389/fnagi.2020.00200
Brem Anna-Katharine, 2013, Front Psychiatry, V4, P124, DOI 10.3389/fpsyt.2013.00124
Bruno AM, 2012, NEUROBIOL AGING, V33, DOI 10.1016/j.neurobiolaging.2011.03.011
Busche MA, 2008, SCIENCE, V321, P1686, DOI 10.1126/science.1162844
Buss SS, 2020, NEUROBIOL AGING, V96, P109, DOI 10.1016/j.neurobiolaging.2020.08.021
Cai ZX, 2020, ACS CHEM NEUROSCI, V11, P592, DOI 10.1021/acschemneuro.9b00618
Cantone M, 2014, CLIN NEUROPHYSIOL, V125, P1509, DOI 10.1016/j.clinph.2014.04.010
Carmen T, 2013, BRAIN STIMUL, V6, P62, DOI 10.1016/j.brs.2012.01.010
Casarotto S, 2011, NEUROREPORT, V22, P592, DOI 10.1097/WNR.0b013e328349433a
Chandra SR, 2016, INDIAN J PSYCHOL MED, V38, P25, DOI 10.4103/0253-7176.175099
Cheng AW, 2020, J NEUROSCI, V40, P694, DOI 10.1523/JNEUROSCI.1446-19.2019
Chou YH, 2015, BRAIN CONNECT, V5, P451, DOI 10.1089/brain.2014.0325
Chung SW, 2017, CLIN NEUROPHYSIOL, V128, P1117, DOI 10.1016/j.clinph.2017.04.005
Cogaltay N., 2015, Leadership and organizational outcomes: Meta-analysis of empirical studies, P19, DOI [10.1002/9780470743386.ch13., DOI 10.1002/9780470743386.CH13, DOI 10.1002/9780470743386, https://doi.org/10.1002/9780470743386.ch16, DOI 10.1002/9780470743386.CH16]
Cohen AD, 2014, NEUROBIOL DIS, V72, P117, DOI 10.1016/j.nbd.2014.05.001
Colella D, 2021, CLIN NEUROPHYSIOL, V132, P315, DOI 10.1016/j.clinph.2020.10.028
Constantinescu CC, 2019, MOL IMAGING BIOL, V21, P509, DOI 10.1007/s11307-018-1260-5
Corkrum M, 2020, NEURON, V105, P1036, DOI 10.1016/j.neuron.2019.12.026
Corp DT, 2020, BRAIN STIMUL, V13, P1476, DOI 10.1016/j.brs.2020.07.018
de Wilde MC, 2016, ALZHEIMERS DEMENT, V12, P633, DOI 10.1016/j.jalz.2015.12.005
deCarvalho M, 1997, J NEUROL, V244, P304, DOI 10.1007/s004150050091
Del Prete D, 2014, MOL NEURODEGENER, V9, DOI 10.1186/1750-1326-9-21
Di Lazzaro V, 2008, J PHYSIOL-LONDON, V586, P3871, DOI 10.1113/jphysiol.2008.152736
Di Lazzaro V, 2006, NEUROLOGY, V66, P1111, DOI 10.1212/01.wnl.0000204183.26231.23
Di Lazzaro V, 2005, J NEUROL NEUROSUR PS, V76, P1064, DOI 10.1136/jnnp.2004.051334
Di Lazzaro V, 2004, J NEUROL NEUROSUR PS, V75, P555, DOI 10.1136/jnnp.2003.018127
Di Lazzaro V, 2008, CLIN NEUROPHYSIOL, V119, P2494, DOI 10.1016/j.clinph.2008.08.010
Di Lazzaro V, 2000, EXP BRAIN RES, V135, P455, DOI 10.1007/s002210000543
Di Lazzaro V, 2007, NEUROIMAGE, V37, P422, DOI 10.1016/j.neuroimage.2007.05.003
Di Lazzaro V, 2006, STROKE, V37, P2850, DOI 10.1161/01.STR.0000244824.53873.2c
Di Lorenzo F, 2020, BRAIN TOPOGR, V33, P613, DOI 10.1007/s10548-020-00781-6
Di Lorenzo F, 2018, J ALZHEIMERS DIS, V66, P983, DOI 10.3233/JAD-180503
Di Lorenzo F, 2019, BRAIN STIMUL, V12, P148, DOI 10.1016/j.brs.2018.10.009
Di Lorenzo F, 2016, ANN NEUROL, V80, P202, DOI 10.1002/ana.24695
Di Lorenzo F, 2013, FRONT AGING NEUROSCI, V5, DOI 10.3389/fnagi.2013.00002
Dubois B, 2016, ALZHEIMERS DEMENT, V12, P292, DOI 10.1016/j.jalz.2016.02.002
Dunwiddie TV, 2001, ANNU REV NEUROSCI, V24, P31, DOI 10.1146/annurev.neuro.24.1.31
Duval S, 2000, BIOMETRICS, V56, P455, DOI 10.1111/j.0006-341X.2000.00455.x
Egger M, 1997, BMJ-BRIT MED J, V315, P629, DOI 10.1136/bmj.315.7109.629
Esslinger C, 2014, HUM BRAIN MAPP, V35, P140, DOI 10.1002/hbm.22165
Ferreira ST, 2011, NEUROBIOL LEARN MEM, V96, P529, DOI 10.1016/j.nlm.2011.08.003
Ferreri F, 2003, ANN NEUROL, V53, P102, DOI 10.1002/ana.10416
Ferreri F, 2021, FRONT AGING NEUROSCI, V13, DOI 10.3389/fnagi.2021.737281
Ferreri F, 2016, HUM BRAIN MAPP, V37, P2083, DOI 10.1002/hbm.23158
Ferreri F, 2013, REV NEUROSCIENCE, V24, P431, DOI 10.1515/revneuro-2013-0019
Filippini N, 2009, P NATL ACAD SCI USA, V106, P7209, DOI 10.1073/pnas.0811879106
Finnema SJ, 2018, J CEREBR BLOOD F MET, V38, P2041, DOI 10.1177/0271678X17724947
Finnema SJ, 2016, SCI TRANSL MED, V8, DOI 10.1126/scitranslmed.aaf6667
Fitzgerald PB, 2006, CLIN NEUROPHYSIOL, V117, P2584, DOI 10.1016/j.clinph.2006.06.712
Frere S, 2018, NEURON, V97, P32, DOI 10.1016/j.neuron.2017.11.028
Fujiki M, 2006, NEUROSCI LETT, V405, P226, DOI 10.1016/j.neulet.2006.07.005
Fujiki M, 2020, FRONT NEUROSCI-SWITZ, V14, DOI 10.3389/fnins.2020.00558
Garcia-Marin V, 2009, FRONT NEUROANAT, V3, DOI 10.3389/neuro.05.028.2009
Giovannetti EA, 2019, BRAIN RES, V1707, P216, DOI 10.1016/j.brainres.2018.11.042
Groppa S, 2012, CLIN NEUROPHYSIOL, V123, P858, DOI 10.1016/j.clinph.2012.01.010
Guerra Andrea, 2011, Int J Alzheimers Dis, V2011, P263817, DOI 10.4061/2011/263817
Hamada M, 2013, CEREB CORTEX, V23, P1593, DOI 10.1093/cercor/bhs147
Hämäläinen A, 2007, NEUROBIOL AGING, V28, P1889, DOI 10.1016/j.neurobiolaging.2006.08.008
Hansen DV, 2018, J CELL BIOL, V217, P459, DOI 10.1083/jcb.201709069
Haynes SE, 2006, NAT NEUROSCI, V9, P1512, DOI 10.1038/nn1805
Hestrin S, 2005, TRENDS NEUROSCI, V28, P304, DOI 10.1016/j.tins.2005.04.001
Higgins JPT, 2003, BMJ-BRIT MED J, V327, P557, DOI 10.1136/bmj.327.7414.557
Hoeppner J, 2012, J NEURAL TRANSM, V119, P605, DOI 10.1007/s00702-011-0738-y
Hong JN, 2021, NEUROCHEM RES, V46, P276, DOI 10.1007/s11064-020-03161-5
Huang YD, 2012, CELL, V148, P1204, DOI 10.1016/j.cell.2012.02.040
Huang YZ, 2007, CLIN NEUROPHYSIOL, V118, P1028, DOI 10.1016/j.clinph.2007.01.021
Huang YZ, 2005, NEURON, V45, P201, DOI 10.1016/j.neuron.2004.12.033
Inghilleri A, 2006, CLIN NEUROPHYSIOL, V117, P103, DOI 10.1016/j.clinph.2005.09.016
Jack CR, 2018, ALZHEIMERS DEMENT, V14, P535, DOI 10.1016/j.jalz.2018.02.018
Joseph S, 2021, INT J PSYCHOPHYSIOL, V169, P55, DOI 10.1016/j.ijpsycho.2021.08.008
Julkunen P, 2008, J NEUROSCI METH, V172, P270, DOI 10.1016/j.jneumeth.2008.04.021
Julkunen Petro, 2011, Int J Alzheimers Dis, V2011, P654794, DOI 10.4061/2011/654794
Kann O, 2014, J CEREBR BLOOD F MET, V34, P1270, DOI 10.1038/jcbfm.2014.104
Kato T, 2016, AGEING RES REV, V30, P73, DOI 10.1016/j.arr.2016.02.003
Khedr EM, 2011, NEUROPHYSIOL CLIN, V41, P107, DOI 10.1016/j.neucli.2011.03.002
Khedr EM, 2020, NEUROPHYSIOL CLIN, V50, P185, DOI 10.1016/j.neucli.2020.05.001
Kim DY, 2011, METHODS MOL BIOL, V793, P351, DOI 10.1007/978-1-61779-328-8_23
Koch G, 2020, JAMA NETW OPEN, V3, DOI 10.1001/jamanetworkopen.2020.10372
Koch G, 2020, NEUROSCI LETT, V719, DOI 10.1016/j.neulet.2019.134355
Koch G, 2017, SCI REP-UK, V7, DOI 10.1038/s41598-017-14204-3
Koch G, 2016, J ALZHEIMERS DIS, V50, P605, DOI 10.3233/JAD-150813
Koch G, 2012, J ALZHEIMERS DIS, V31, P593, DOI 10.3233/JAD-2012-120532
Koch G, 2011, J ALZHEIMERS DIS, V26, P181, DOI 10.3233/JAD-2011-110116
Koch G, 2011, CLIN NEUROPHYSIOL, V122, P703, DOI 10.1016/j.clinph.2010.10.033
Koffie RM, 2011, MOL NEURODEGENER, V6, DOI 10.1186/1750-1326-6-63
KUJIRAI T, 1993, J PHYSIOL-LONDON, V471, P501, DOI 10.1113/jphysiol.1993.sp019912
Kumar S, 2017, JAMA PSYCHIAT, V74, P1266, DOI 10.1001/jamapsychiatry.2017.3292
Lahr J, 2016, CLIN NEUROPHYSIOL, V127, P1254, DOI 10.1016/j.clinph.2015.08.010
Lam AD, 2017, NAT MED, V23, P678, DOI 10.1038/nm.4330
Lanner JT, 2012, ADV EXP MED BIOL, V740, P217, DOI 10.1007/978-94-007-2888-2_9
Lanser AJ, 2017, IMMUNOLOGY, V152, P589, DOI 10.1111/imm.12798
Li T, 2015, NEUROSCI LETT, V604, P140, DOI 10.1016/j.neulet.2015.07.015
Li XX, 2021, BRAIN STIMUL, V14, P503, DOI 10.1016/j.brs.2021.01.012
Li Y, 2019, PHYSIOL RES, V68, P99, DOI 10.33549/physiolres.933772
Liepert J, 2001, CLIN NEUROPHYSIOL, V112, P1436, DOI 10.1016/S1388-2457(01)00554-5
Liu C, 2015, J BIOL CHEM, V290, P12048, DOI 10.1074/jbc.M114.617092
Ma QY, 2019, FRONT AGING NEUROSCI, V11, DOI 10.3389/fnagi.2019.00235
Marra C, 2012, BRAIN STIMUL, V5, P533, DOI 10.1016/j.brs.2011.08.009
Martorana A, 2008, J NEURAL TRANSM, V115, P1313, DOI 10.1007/s00702-008-0082-z
Martorana A, 2013, NEUROPHARMACOLOGY, V64, P108, DOI 10.1016/j.neuropharm.2012.07.015
Martorana A, 2012, J NEURAL TRANSM, V119, P771, DOI 10.1007/s00702-012-0780-4
Martorana A, 2009, NEUROPSYCHOPHARMACOL, V34, P2323, DOI 10.1038/npp.2009.60
Mattson MP, 2020, INT REV NEUROBIOL, V154, P191, DOI 10.1016/bs.irn.2020.01.006
Meder A, 2021, CLIN NEUROPHYSIOL, V132, P2264, DOI 10.1016/j.clinph.2021.01.011
Merlini M, 2021, NAT NEUROSCI, V24, P19, DOI 10.1038/s41593-020-00756-7
Mimura Y, 2021, NEUROSCI BIOBEHAV R, V121, P47, DOI 10.1016/j.neubiorev.2020.12.003
Minkova L, 2019, FRONT NEUROSCI-SWITZ, V13, DOI 10.3389/fnins.2019.00841
Moher D, 2010, INT J SURG, V8, P336, DOI [10.1371/journal.pmed.1000097, 10.1016/j.ijsu.2010.02.007, 10.1016/j.ijsu.2010.07.299, 10.1186/2046-4053-4-1, 10.1136/bmj.b2700, 10.1136/bmj.b2535, 10.1136/bmj.i4086]
Morris GP, 2018, ACTA NEUROPATHOL, V136, P663, DOI 10.1007/s00401-018-1918-8
Motta C, 2018, J NEUROL NEUROSUR PS, V89, P1237, DOI 10.1136/jnnp-2017-317879
Mufson EJ, 2015, NEUROSCIENCE, V309, P51, DOI 10.1016/j.neuroscience.2015.03.006
Nabulsi NB, 2016, J NUCL MED, V57, P777, DOI 10.2967/jnumed.115.168179
Nardone R, 2006, J NEURAL TRANSM, V113, P1679, DOI 10.1007/s00702-006-0551-1
Nardone R, 2014, ACTA NEUROL SCAND, V129, P351, DOI 10.1111/ane.12223
Nardone R, 2008, J NEURAL TRANSM, V115, P1557, DOI 10.1007/s00702-008-0129-1
Nardone R, 2014, J NEURAL TRANSM, V121, P1313, DOI 10.1007/s00702-014-1195-1
Ni Z, 2015, TRANSL NEURODEGENER, V4, DOI 10.1186/s40035-015-0045-x
Nicastro N, 2016, EPILEPTIC DISORD, V18, P1, DOI 10.1684/epd.2016.0808
Niskanen E, 2011, PLOS ONE, V6, DOI 10.1371/journal.pone.0026113
Olazarán J, 2010, J NEUROL, V257, P2078, DOI 10.1007/s00415-010-5663-8
Palop JJ, 2010, NAT NEUROSCI, V13, P812, DOI 10.1038/nn.2583
Pandis D, 2012, EPILEPSY CURR, V12, P184, DOI 10.5698/1535-7511-12.5.184
Pascual O, 2005, SCIENCE, V310, P113, DOI 10.1126/science.1116916
Pascual-Leone A, 2011, BRAIN TOPOGR, V24, P302, DOI 10.1007/s10548-011-0196-8
Patel N, 2015, BIOCHEMISTRY-US, V54, P7320, DOI 10.1021/acs.biochem.5b00988
Paulus W, 2008, BRAIN STIMUL, V1, P151, DOI 10.1016/j.brs.2008.06.002
Pauly MG, 2021, SCI REP-UK, V11, DOI 10.1038/s41598-021-82496-7
Pennisi G, 2011, J NEURAL TRANSM, V118, P587, DOI 10.1007/s00702-010-0554-9
Pepin JL, 1999, J NEUROL SCI, V170, P119, DOI 10.1016/S0022-510X(99)00206-3
Pierantozzi A, 2004, CLIN NEUROPHYSIOL, V115, P2410, DOI 10.1016/j.clinph.2004.04.022
Ridding MC, 2010, J PHYSIOL-LONDON, V588, P2291, DOI 10.1113/jphysiol.2010.190314
Roberts DR, 2010, AVIAT SPACE ENVIR MD, V81, P30, DOI 10.3357/ASEM.2532.2009
Robson Simon C, 2006, Purinergic Signal, V2, P409, DOI 10.1007/s11302-006-9003-5
ROSSINI PM, 1994, ELECTROEN CLIN NEURO, V91, P79, DOI 10.1016/0013-4694(94)90029-9
Sakuma K, 2007, CLIN NEUROPHYSIOL, V118, P1460, DOI 10.1016/j.clinph.2007.03.018
Selkoe DJ, 2002, SCIENCE, V298, P789, DOI 10.1126/science.1074069
Shankar GM, 2009, MOL NEURODEGENER, V4, DOI 10.1186/1750-1326-4-48
Shetty PK, 2012, FRONT PHARMACOL, V3, DOI 10.3389/fphar.2012.00043
Sun XQ, 2012, J ALZHEIMERS DIS, V31, P635, DOI 10.3233/JAD-2012-120535
Sundman MH, 2020, BRAIN COMMUN, V2, DOI 10.1093/braincomms/fcaa203
Takács VT, 2018, NAT COMMUN, V9, DOI 10.1038/s41467-018-05136-1
Tamura K, 2019, PLOS ONE, V14, DOI 10.1371/journal.pone.0224175
TERRY RD, 1991, ANN NEUROL, V30, P572, DOI 10.1002/ana.410300410
Tokimura H, 2000, J PHYSIOL-LONDON, V523, P503, DOI 10.1111/j.1469-7793.2000.t01-1-00503.x
Toniolo S, 2020, INT J MOL SCI, V21, DOI 10.3390/ijms21239318
Trebbastoni A, 2012, CLIN NEUROPHYSIOL, V123, P902, DOI 10.1016/j.clinph.2011.09.010
Trebbastoni A, 2016, FRONT AGING NEUROSCI, V7, DOI 10.3389/fnagi.2015.00253
Turco CV, 2018, BRAIN STIMUL, V11, P59, DOI 10.1016/j.brs.2017.09.009
Udupa K, 2009, EXP BRAIN RES, V199, P177, DOI 10.1007/s00221-009-1997-9
Valls-Solé J, 2001, BRAIN, V124, P1131, DOI 10.1093/brain/124.6.1131
VALLSSOLE J, 1992, ELECTROEN CLIN NEURO, V85, P355, DOI 10.1016/0168-5597(92)90048-G
Vernet M, 2013, EUR J NEUROSCI, V37, P598, DOI 10.1111/ejn.12069
Verret L, 2012, CELL, V149, P708, DOI 10.1016/j.cell.2012.02.046
Vitvitsky VM, 2012, BBA-MOL BASIS DIS, V1822, P1671, DOI 10.1016/j.bbadis.2012.07.004
Volz LJ, 2019, J PHYSIOL-LONDON, V597, P5963, DOI 10.1113/JP278636
Vossel KA, 2016, ANN NEUROL, V80, P858, DOI 10.1002/ana.24794
Wang X, 2016, FRONT NEUROSCI-SWITZ, V10, DOI 10.3389/fnins.2016.00094
Wells G, The Newcastle-Ottawa Scale (NOS) for assessing the quality of non-randomized studies in meta-analysis
Werneburg S, 2017, CURR OPIN NEUROBIOL, V47, P138, DOI 10.1016/j.conb.2017.10.002
Wischnewski M, 2015, BRAIN STIMUL, V8, P685, DOI 10.1016/j.brs.2015.03.004
Yang L, 2014, INT J CLIN EXP MED, V7, P5643
Yildiz FG, 2018, NEUROMODULATION, V21, P402, DOI 10.1111/ner.12589
Zhou KM, 2017, CELL REP, V19, P1117, DOI 10.1016/j.celrep.2017.04.043
Ziemann U, 1996, J PHYSIOL-LONDON, V496, P873, DOI 10.1113/jphysiol.1996.sp021734
Ziemann U, 1998, J NEUROSCI, V18, P7000
Ziemann U, 1996, EXP BRAIN RES, V109, P127
Ziemann Ulf, 2013, Handb Clin Neurol, V116, P387, DOI 10.1016/B978-0-444-53497-2.00032-2
Ziemann U, 2008, BRAIN STIMUL, V1, P164, DOI 10.1016/j.brs.2008.06.006
Zrenner C, 2018, BRAIN STIMUL, V11, P374, DOI 10.1016/j.brs.2017.11.016
{DOI}: 10.1016/j.arr.2022.101660
{Date Displayed}: 2022, AUG
{Type of Work}: Review
{ISBN/ISSN}: 1568-1637
{Original Publication}: ELSEVIER IRELAND LTD
{Accession Number}: WOS:000811870100001
{Keywords}: Transcranial magnetic stimulation; Alzheimer ?s disease; Mild cognitive impairment; Cortical excitability; Plasticity; Inhibition
{Abstract}: Background: Transcranial magnetic stimulation (TMS) is a non-invasive neuromodulation technique. When stimulation is applied over the primary motor cortex and coupled with electromyography measures, TMS can probe functions of cortical excitability and plasticity in vivo. The purpose of this meta-analysis is to evaluate the utility of TMS-derived measures for differentiating patients w…
{Subject}: Cell Biology; Geriatrics & Gerontology
{Notes}: 页数: 15
IDS Number: 2D9PQ
Web of Science关键词: THETA-BURST-STIMULATION; MOTOR CORTEX EXCITABILITY; LATENCY AFFERENT INHIBITION; DORSOLATERAL PREFRONTAL CORTEX; NEURONAL NETWORK HYPEREXCITABILITY; CENTRAL CHOLINERGIC CIRCUITS; VESICLE GLYCOPROTEIN 2A; INTRACORTICAL INHIBITION; PRECLINICAL EVALUATION; FUNCTIONAL-EVALUATION
全部被引次数: 28
{Author Address}: [Chou, Ying-hui; Sundman, Mark; That, Viet Ton; Green, Jacob; Trapani, Chrisopher] Univ Arizona, Dept Psychol, Brain Imaging & TMS Lab, Tucson, AZ 85721 USA. [Chou, Ying-hui] Univ Arizona, Evelyn McKnight Brain Inst, Arizona Ctr Aging, Tucson, AZ USA. [Chou, Ying-hui] Univ Arizona, BIO5 Inst, Tucson, AZ USA.
{Database Provider}: ISI
{Language}: English
{Custom 4}: Chou, YH (corresponding author), Univ Arizona, Dept Psychol, Brain Imaging & TMS Lab, Tucson, AZ 85721 USA.
yinghuichou@email.arizona.edu
{Reference Type}: Journal Article
{Author}: Menardi, Arianna; Rossi, Simone; Koch, Giacomo; Hampel, Harald; Vergallo, Andrea; Nitsche, Michael A.; Stern, Yaakov; Borroni, Barbara; Cappa, Stefano F.; Cotelli, Maria; Ruffini, Giulio; El-Fakhri, Georges; Rossini, Paolo M.; Dickerson, Brad; Antal, Andrea; Babiloni, Claudio; Lefaucheur, Jean-Pascal; Dubois, Bruno; Deco, Gustavo; Ziemann, Ulf; Pascual-Leone, Alvaro; Santarnecchi, Emili…
{Year}: 2022
{Title}: Toward noninvasive brain stimulation 2.0 in Alzheimer's disease
{URL}: http://gateway.isiknowledge.com/gateway/Gateway.cgi?GWVersion=2&SrcAuth=AegeanSoftware&SrcApp=NoteExpress&DestLinkType=FullRecord&DestApp=WOS&KeyUT=000786312700001
{Tag}: 0
{Star}: 0
{Place Published}: ELSEVIER HOUSE, BROOKVALE PLAZA, EAST PARK SHANNON, CO, CLARE, 00000,
IRELAND
{Journal}: AGEING RESEARCH REVIEWS
{Volume}: 75
{Issue}: 101555
{Cited Count}: 46
{Num of Bibliographies}: 155
{Bibliographies}: Adaikkan C, 2020, TRENDS NEUROSCI, V43, P24, DOI 10.1016/j.tins.2019.11.001
Ahmed MA, 2012, J NEUROL, V259, P83, DOI 10.1007/s00415-011-6128-4
[Anonymous], 2021, ALZHEIMERS DEMENT, V17, P327, DOI 10.1002/alz.12328
Antal A, 2017, CLIN NEUROPHYSIOL, V128, P1774, DOI 10.1016/j.clinph.2017.06.001
Antal A, 2016, NEURAL PLAST, V2016, DOI 10.1155/2016/3616807
Babiloni C, 2009, HUM BRAIN MAPP, V30, P2077, DOI 10.1002/hbm.20648
Bastos AM, 2018, P NATL ACAD SCI USA, V115, P1117, DOI 10.1073/pnas.1710323115
Benussi A, 2020, ANN NEUROL, V87, P394, DOI 10.1002/ana.25677
Benussi A, 2018, ALZHEIMERS RES THER, V10, DOI 10.1186/s13195-018-0423-6
Benussi A, 2017, NEUROLOGY, V89, P665, DOI 10.1212/WNL.0000000000004232
Betzel RF, 2016, SCI REP-UK, V6, DOI 10.1038/srep30770
Bikson M, 2020, BRAIN STIMUL, V13, P1124, DOI 10.1016/j.brs.2020.05.010
Boggio PS, 2012, BRAIN STIMUL, V5, P223, DOI 10.1016/j.brs.2011.06.006
Boyce R, 2016, SCIENCE, V352, P812, DOI 10.1126/science.aad5252
Bréchet L, 2021, CURR OPIN BEHAV SCI, V40, P64, DOI 10.1016/j.cobeha.2021.01.003
Brem AK, 2020, FRONT AGING NEUROSCI, V12, DOI 10.3389/fnagi.2020.00200
Brier MR, 2012, J NEUROSCI, V32, P8890, DOI 10.1523/JNEUROSCI.5698-11.2012
Brunetti V, 2020, CLIN NEUROPHYSIOL, V131, P1011, DOI 10.1016/j.clinph.2020.02.015
Buckner RL, 2005, J NEUROSCI, V25, P7709, DOI 10.1523/JNEUROSCI.2177-05.2005
Buss SS, 2019, CURR OPIN NEUROL, V32, P292, DOI 10.1097/WCO.0000000000000669
Bystad M, 2016, ALZHEIMERS RES THER, V8, DOI 10.1186/s13195-016-0180-3
Casarotto S, 2016, ANN NEUROL, V80, P718, DOI 10.1002/ana.24779
Miranda PC, 2013, NEUROIMAGE, V70, P48, DOI 10.1016/j.neuroimage.2012.12.034
Chou YH, 2020, NEUROBIOL AGING, V86, P1, DOI 10.1016/j.neurobiolaging.2019.08.020
Chu CS, 2021, J NEUROL NEUROSUR PS, V92, P195, DOI 10.1136/jnnp-2020-323870
COTELLI M, 2014, FRONT AGING NEUROSCI, V6, DOI DOI 10.3389/FNAGI.2014.00038
Cotelli M, 2011, J NEUROL NEUROSUR PS, V82, P794, DOI 10.1136/jnnp.2009.197848
Darmani G, 2019, BRAIN STIMUL, V12, P829, DOI 10.1016/j.brs.2019.02.021
De Gennaro L, 2017, SCI REP-UK, V7, DOI 10.1038/srep39688
de Lange FP, 2008, FRONT HUM NEUROSCI, V2, DOI 10.3389/neuro.09.007.2008
Devi G, 2014, AM J ALZHEIMERS DIS, V29, P248, DOI 10.1177/1533317513517047
Dhaynaut M, 2020, J NUCL MED, V61
Di Lazzaro V, 2005, J NEUROL NEUROSUR PS, V76, P1064, DOI 10.1136/jnnp.2004.051334
Di Lazzaro V, 2002, NEUROLOGY, V59, P392, DOI 10.1212/WNL.59.3.392
Di Lazzaro V, 2000, EXP BRAIN RES, V135, P455, DOI 10.1007/s002210000543
Di Lorenzo F, 2019, BRAIN STIMUL, V12, P148, DOI 10.1016/j.brs.2018.10.009
Fan LY, 2020, FRONT NEUROL, V10, DOI 10.3389/fneur.2019.01312
Farzan F, 2016, FRONT NEURAL CIRCUIT, V10, DOI 10.3389/fncir.2016.00073
Fischer DB, 2017, NEUROIMAGE, V157, P34, DOI 10.1016/j.neuroimage.2017.05.060
Gangemi A, 2021, AGING CLIN EXP RES, V33, P383, DOI 10.1007/s40520-020-01546-8
Giraud AL, 2012, NAT NEUROSCI, V15, P511, DOI 10.1038/nn.3063
Gorgoni M, 2016, NEURAL PLAST, V2016, DOI 10.1155/2016/8376108
Gruber T, 2004, NEUROREPORT, V15, P1837, DOI 10.1097/01.wnr.0000137077.26010.12
Gu S, 2015, NAT COMMUN, V6, DOI 10.1038/ncomms9414
Hall CB, 2007, NEUROLOGY, V69, P1657, DOI 10.1212/01.wnl.0000278163.82636.30
Hallett M, 2000, NATURE, V406, P147, DOI 10.1038/35018000
Hallett M, 2017, CLIN NEUROPHYSIOL, V128, P2125, DOI 10.1016/j.clinph.2017.08.007
Hampel H, 2019, PROG NEUROBIOL, V181, DOI 10.1016/j.pneurobio.2019.101662
Hampel H, 2019, J ALZHEIMERS DIS, V68, P1, DOI 10.3233/JAD-181121
Hampel H, 2018, BRAIN, V141, P1917, DOI 10.1093/brain/awy132
Hampel H, 2018, J ALZHEIMERS DIS, V64, pS47, DOI 10.3233/JAD-179932
Hsu WY, 2015, NEUROBIOL AGING, V36, P2348, DOI 10.1016/j.neurobiolaging.2015.04.016
Huang YZ, 2007, CLIN NEUROPHYSIOL, V118, P1028, DOI 10.1016/j.clinph.2007.01.021
Iaccarino HF, 2016, NATURE, V540, P230, DOI 10.1038/nature20587
Ihara A, 2003, NEUROSCI LETT, V339, P135, DOI 10.1016/S0304-3940(03)00005-3
Im JJ, 2019, BRAIN STIMUL, V12, P1222, DOI 10.1016/j.brs.2019.06.003
Inagawa T, 2019, FRONT HUM NEUROSCI, V13, DOI 10.3389/fnhum.2019.00273
Jafari Z, 2020, PROG NEUROBIOL, V194, DOI 10.1016/j.pneurobio.2020.101878
Jeong JS, 2004, CLIN NEUROPHYSIOL, V115, P1490, DOI 10.1016/j.clinph.2004.01.001
Jones AP, 2018, FRONT NEUROSCI-SWITZ, V12, DOI 10.3389/fnins.2018.00867
Jones DT, 2016, BRAIN, V139, P547, DOI 10.1093/brain/awv338
Kaiser J, 2008, EUR J NEUROSCI, V27, P3322, DOI 10.1111/j.1460-9568.2008.06290.x
Karrer TM, 2020, J NEURAL ENG, V17, DOI 10.1088/1741-2552/ab6e8b
KATZMAN R, 1993, NEUROLOGY, V43, P13, DOI 10.1212/WNL.43.1_Part_1.13
Kaye HL, 2023, J CLIN NEUROPHYSIOL, V40, P53, DOI 10.1097/WNP.0000000000000838
Khedr EM, 2019, NEUROREHAB NEURAL RE, V33, P384, DOI 10.1177/1545968319840285
Khedr EM, 2014, FRONT AGING NEUROSCI, V6, DOI 10.3389/fnagi.2014.00275
Koch G, 2020, NEUROSCI LETT, V719, DOI 10.1016/j.neulet.2019.134355
Koch G, 2018, NEUROIMAGE, V169, P302, DOI 10.1016/j.neuroimage.2017.12.048
Koch G, 2017, SCI REP-UK, V7, DOI 10.1038/s41598-017-14204-3
Koch G, 2016, J ALZHEIMERS DIS, V50, P605, DOI 10.3233/JAD-150813
Koch G, 2014, NEUROPSYCHOPHARMACOL, V39, P2654, DOI 10.1038/npp.2014.119
Ladenbauer J, 2017, J NEUROSCI, V37, P7111, DOI 10.1523/JNEUROSCI.0260-17.2017
Lee J, 2016, J CLIN NEUROL, V12, P57, DOI 10.3988/jcn.2016.12.1.57
Lefaucheur JP, 2020, CLIN NEUROPHYSIOL, V131, P474, DOI 10.1016/j.clinph.2019.11.002
Leon PS, 2013, FRONT NEUROINFORM, V7, DOI 10.3389/fninf.2013.00010
Li XX, 2021, BRAIN STIMUL, V14, P503, DOI 10.1016/j.brs.2021.01.012
Liepert J, 1997, J NEURAL TRANSM, V104, P1207, DOI 10.1007/BF01294721
Liu YY, 2011, NATURE, V473, P167, DOI 10.1038/nature10011
Lu HN, 2019, ANN CLIN TRANSL NEUR, V6, P1938, DOI 10.1002/acn3.50823
Lucey BP, 2014, NEUROBIOL AGING, V35, pS29, DOI 10.1016/j.neurobiolaging.2014.03.035
MARIORENZI R, 1991, ELECTROEN CLIN NEURO, V81, P90, DOI 10.1016/0168-5597(91)90002-F
Martorana A, 2014, FRONT AGING NEUROSCI, V6, DOI 10.3389/fnagi.2014.00252
Martorell AJ, 2019, CELL, V177, P256, DOI 10.1016/j.cell.2019.02.014
McDermott B, 2018, J ALZHEIMERS DIS, V65, P363, DOI 10.3233/JAD-180391
Menardi A, 2018, J ALZHEIMERS DIS, V66, P1341, DOI 10.3233/JAD-180549
Mencarelli L, 2020, J NEUROSCI RES, V98, P1843, DOI 10.1002/jnr.24690
Mimura Y, 2021, NEUROSCI BIOBEHAV R, V121, P47, DOI 10.1016/j.neubiorev.2020.12.003
Missonnier P, 2010, J NEURAL TRANSM, V117, P489, DOI 10.1007/s00702-010-0384-9
Moguilner S, 2021, NEUROIMAGE, V225, DOI 10.1016/j.neuroimage.2020.117522
Molaee-Ardekani B, 2013, BRAIN STIMUL, V6, P25, DOI 10.1016/j.brs.2011.12.006
Moretti DV, 2011, NEUROBIOL AGING, V32, P563, DOI 10.1016/j.neurobiolaging.2009.04.003
Moretti DV, 2009, J ALZHEIMERS DIS, V17, P349, DOI 10.3233/JAD-2009-1059
Mormann F, 2005, HIPPOCAMPUS, V15, P890, DOI 10.1002/hipo.20117
Motta C, 2018, J NEUROL NEUROSUR PS, V89, P1237, DOI 10.1136/jnnp-2017-317879
Musaeus CS, 2020, FRONT NEUROSCI-SWITZ, V14, DOI 10.3389/fnins.2020.00790
Nardone R, 2008, J NEURAL TRANSM, V115, P1557, DOI 10.1007/s00702-008-0129-1
Nardone R, 2015, J NEURAL TRANSM, V122, P873, DOI 10.1007/s00702-014-1344-6
Nardone R, 2015, NEUROL SCI, V36, P689, DOI 10.1007/s10072-015-2120-6
Nardone R, 2014, J NEURAL TRANSM, V121, P1313, DOI 10.1007/s00702-014-1195-1
Naro A, 2016, J ALZHEIMERS DIS, V53, P1375, DOI 10.3233/JAD-160305
Ni Z, 2015, TRANSL NEURODEGENER, V4, DOI 10.1186/s40035-015-0045-x
Nyberg L, 2012, TRENDS COGN SCI, V16, P292, DOI 10.1016/j.tics.2012.04.005
Palmqvist S, 2017, NAT COMMUN, V8, DOI 10.1038/s41467-017-01150-x
Palop JJ, 2016, NAT REV NEUROSCI, V17, P777, DOI 10.1038/nrn.2016.141
Palop JJ, 2010, NEUROMOL MED, V12, P48, DOI 10.1007/s12017-009-8097-7
Palva JM, 2005, J NEUROSCI, V25, P3962, DOI 10.1523/JNEUROSCI.4250-04.2005
Park JY, 2012, INT J PSYCHOPHYSIOL, V86, P58, DOI 10.1016/j.ijpsycho.2012.08.002
Park JY, 2011, NEUROSCI LETT, V498, P37, DOI 10.1016/j.neulet.2011.04.056
Passow S, 2017, FRONT AGING NEUROSCI, V9, DOI 10.3389/fnagi.2017.00033
Paulus W, 2011, NEUROPSYCHOL REHABIL, V21, P602, DOI 10.1080/09602011.2011.557292
Rabey JM, 2013, J NEURAL TRANSM, V120, P813, DOI 10.1007/s00702-012-0902-z
Reinhart RMG, 2019, NAT NEUROSCI, V22, P820, DOI 10.1038/s41593-019-0371-x
Romanella SM, 2020, AGEING RES REV, V61, DOI 10.1016/j.arr.2020.101067
Roncero Carlos, 2017, Alzheimers Dement (N Y), V3, P247, DOI 10.1016/j.trci.2017.03.003
Rossini PM, 2019, CLIN NEUROPHYSIOL, V130, P1833, DOI 10.1016/j.clinph.2019.06.006
Ruffini G, 2018, CURR OPIN BIOMED ENG, V8, P70, DOI 10.1016/j.cobme.2018.11.001
Ruffini G, 2014, NEUROIMAGE, V89, P216, DOI 10.1016/j.neuroimage.2013.12.002
Rutherford G, 2015, J EXP NEUROSCI, V9, P43, DOI 10.4137/JEN.S24004
Sabbagh M, 2020, ALZHEIMERS DEMENT, V16, P641, DOI 10.1016/j.jalz.2019.08.197
Sabbagh MN, 2020, JPAD-J PREV ALZHEIM, V7, P171, DOI 10.14283/jpad.2020.22
Saenger VM, 2017, SCI REP-UK, V7, DOI 10.1038/s41598-017-10003-y
Sanchez-Rodriguez LM, 2018, PLOS COMPUT BIOL, V14, DOI 10.1371/journal.pcbi.1006136
Sanchez-Todo R., 2018, NEUROSCIENCE, DOI [10.1101/461350, DOI 10.1101/461350]
Saxena V, 2021, CLIN PSYCHOPHARM NEU, V19, P589
Scangos KW, 2021, NAT MED, V27, P1696, DOI 10.1038/s41591-021-01480-w
Schack B, 2002, INT J PSYCHOPHYSIOL, V44, P143, DOI 10.1016/S0167-8760(01)00199-4
Schultz AP, 2017, J NEUROSCI, V37, P4323, DOI 10.1523/JNEUROSCI.3263-16.2017
Shankar GM, 2008, NAT MED, V14, P837, DOI 10.1038/nm1782
Soman SM, 2020, J NEUROL SCI, V418, DOI 10.1016/j.jns.2020.117093
Spreng RN, 2016, NEUROBIOL AGING, V45, P149, DOI 10.1016/j.neurobiolaging.2016.05.020
Stern Y, 2009, NEUROPSYCHOLOGIA, V47, P2015, DOI 10.1016/j.neuropsychologia.2009.03.004
Suemoto CK, 2014, BRAIN STIMUL, V7, P308, DOI 10.1016/j.brs.2013.10.003
Teselink J, 2021, AGEING RES REV, V72, DOI 10.1016/j.arr.2021.101499
Tononi G, 2006, SLEEP MED REV, V10, P49, DOI 10.1016/j.smrv.2005.05.002
Turriziani P, 2019, J ALZHEIMERS DIS, V72, P613, DOI 10.3233/JAD-190888
Uddin MS, 2020, AGEING RES REV, V60, DOI 10.1016/j.arr.2020.101046
van Hartevelt TJ, 2015, FRONT BEHAV NEUROSCI, V9, DOI 10.3389/fnbeh.2015.00167
Vaz AP, 2020, SCIENCE, V367, P1131, DOI 10.1126/science.aba0672
Vivekananda U, 2021, HIPPOCAMPUS, V31, P213, DOI 10.1002/hipo.23284
Vucic S, 2017, NEUROTHERAPEUTICS, V14, P91, DOI 10.1007/s13311-016-0487-6
Wang J, 2019, NEUROPSYCHOLOGIA, V131, P266, DOI 10.1016/j.neuropsychologia.2019.06.002
Wang ST, 2020, NEUROBIOL AGING, V94, P121, DOI 10.1016/j.neurobiolaging.2020.05.002
Wang T, 2021, ALZ DIS ASSOC DIS, V35, P278, DOI 10.1097/WAD.0000000000000464
Wang X, 2020, J NEUROL, V267, P791, DOI 10.1007/s00415-019-09644-y
Wendling F, 2016, J NEUROSCI METH, V260, P233, DOI 10.1016/j.jneumeth.2015.03.027
Wu Y., 2015, SHANGHAI ARCH PSYCHI, V27, P9
Zhang FX, 2019, J NEURAL TRANSM, V126, P1081, DOI 10.1007/s00702-019-02022-y
Zhao JW, 2017, ONCOTARGET, V8, P33864, DOI 10.18632/oncotarget.13060
Zhen Junli, 2017, Alzheimers Dement (N Y), V3, P487, DOI 10.1016/j.trci.2017.07.002
Zhou J, 2010, BRAIN, V133, P1352, DOI 10.1093/brain/awq075
Zhu YL, 2021, FRONT NEUROSCI-SWITZ, V15, DOI 10.3389/fnins.2021.750806
Zrenner C, 2018, BRAIN STIMUL, V11, P374, DOI 10.1016/j.brs.2017.11.016
Zrenner C, 2016, FRONT CELL NEUROSCI, V10, DOI 10.3389/fncel.2016.00092
2016, NAT COMMUN, V4, P1, DOI DOI 10.1038/NC0MMS12455
{DOI}: 10.1016/j.arr.2021.101555
{Date Displayed}: 2022, MAR
{Type of Work}: Review
{ISBN/ISSN}: 1568-1637
{Original Publication}: ELSEVIER IRELAND LTD
{Accession Number}: WOS:000786312700001
{Keywords}: Alzheimer's disease; Noninvasive brain stimulation; Transcranial magnetic stimulation; Transcranial electrical stimulation; Precision medicine
{Abstract}: Noninvasive brain stimulation techniques (NiBS) have gathered substantial interest in the study of dementia, considered their possible role in help defining diagnostic biomarkers of altered neural activity for early disease detection and monitoring of its pathophysiological course, as well as for their therapeutic potential of boosting residual cognitive functions. Nevertheless, curre…
{Subject}: Cell Biology; Geriatrics & Gerontology
{Notes}: 页数: 17
IDS Number: 0S5KO
Web of Science关键词: TRANSCRANIAL MAGNETIC STIMULATION; MILD COGNITIVE IMPAIRMENT; DOUBLE-BLIND; SHORT-TERM; CORTICAL EXCITABILITY; ENHANCES MEMORY; THETA; NETWORK; PLASTICITY; OSCILLATIONS
全部被引次数: 51
{Author Address}: [Menardi, Arianna; Santarnecchi, Emiliano] Harvard Med Sch, Gordon Ctr Med Imaging, Massachusetts Gen Hosp, Dept Radiol,Precis Neurosci & Neuromodulat Progra, Boston, MA 02115 USA. [Menardi, Arianna] Univ Padua, Padova Neurosci Ctr, Padua, PD, Italy. [Menardi, Arianna] Univ Padua, Dept Neurosci, Padua, PD, Italy. [Rossi, Simone] Univ Siena, Dept Med Surg & Neurosci, Neurol & Cli…
{Database Provider}: ISI
{Language}: English
{Custom 4}: Santarnecchi, E (corresponding author), Harvard Med Sch, Gordon Ctr Med Imaging, Massachusetts Gen Hosp, Dept Radiol,Precis Neurosci & Neuromodulat Progra, Boston, MA 02115 USA.
esantarnecchi@mgh.harvard.edu
{Reference Type}: Journal Article
{Author}: Romanella, Sara M.; Roe, Daniel; Paciorek, Rachel; Cappon, Davide; Ruffini, Giulio; Menardi, Arianna; Rossi, Alessandro; Rossi, Simone; Santarnecchi, Emiliano
{Year}: 2020
{Title}: Sleep, Noninvasive Brain Stimulation, and the Aging Brain: Challenges and Opportunities
{URL}: http://gateway.isiknowledge.com/gateway/Gateway.cgi?GWVersion=2&SrcAuth=AegeanSoftware&SrcApp=NoteExpress&DestLinkType=FullRecord&DestApp=WOS&KeyUT=000540712600009
{Tag}: 0
{Star}: 0
{Place Published}: ELSEVIER HOUSE, BROOKVALE PLAZA, EAST PARK SHANNON, CO, CLARE, 00000,
IRELAND
{Journal}: AGEING RESEARCH REVIEWS
{Volume}: 61
{Issue}: 101067
{Cited Count}: 24
{Num of Bibliographies}: 260
{Bibliographies}: Abásolo D, 2006, MED ENG PHYS, V28, P315, DOI 10.1016/j.medengphy.2005.07.004
Agosta F, 2012, NEUROBIOL AGING, V33, P1564, DOI 10.1016/j.neurobiolaging.2011.06.007
Ahmed MA, 2012, J NEUROL, V259, P83, DOI 10.1007/s00415-011-6128-4
Åkerstedt T, 2009, SLEEP, V32, P217, DOI 10.1093/sleep/32.2.217
Allen EA, 2011, FRONT SYST NEUROSCI, V5, DOI 10.3389/fnsys.2011.00002
Aly M, 2010, MEMORY, V18, P327, DOI 10.1080/09658211003601548
Ancoli-Israel S, 2005, ALZ DIS ASSOC DIS, V19, P240, DOI 10.1097/01.wad.0000189052.48688.36
ANCOLIISRAEL S, 1991, SLEEP, V14, P486, DOI 10.1093/sleep/14.6.486
[Anonymous], OCCIPITAL TACS BURST, DOI [10.1101/198788, DOI 10.1101/198788]
[Anonymous], 2019, HUM BRAIN MAPP, DOI DOI 10.1002/HBM.460010108
[Anonymous], 2013, Alzheimers Dement, DOI [10.1016/j.jalz.2013.05.1367, DOI 10.1016/J.JALZ.2013.05.1367]
Antal A, 2013, FRONT HUM NEUROSCI, V7, DOI 10.3389/fnhum.2013.00317
Axmacher N, 2010, P NATL ACAD SCI USA, V107, P3228, DOI 10.1073/pnas.0911531107
Backhaus J, 2007, LEARN MEMORY, V14, P336, DOI 10.1101/lm.470507
Belluscio MA, 2012, J NEUROSCI, V32, P423, DOI 10.1523/JNEUROSCI.4122-11.2012
Benarroch EE, 2008, NEUROLOGY, V71, P594, DOI 10.1212/01.wnl.0000324283.57261.37
Bentwich J, 2011, J NEURAL TRANSM, V118, P463, DOI 10.1007/s00702-010-0578-1
Binder S, 2014, BRAIN STIMUL, V7, P508, DOI 10.1016/j.brs.2014.03.001
Bliese P., 2007, AVIAT SPACE ENV MED, P485
BLIWISE DL, 1993, SLEEP, V16, P40, DOI 10.1093/sleep/16.1.40
Boggio PS, 2009, J NEUROL NEUROSUR PS, V80, P444, DOI 10.1136/jnnp.2007.141853
Boggio PS, 2012, BRAIN STIMUL, V5, P223, DOI 10.1016/j.brs.2011.06.006
Bonnet M H, 1989, Clin Geriatr Med, V5, P405
BONNET MH, 1989, NEUROBIOL AGING, V10, P21, DOI 10.1016/S0197-4580(89)80006-5
Boyce R, 2016, SCIENCE, V352, P812, DOI 10.1126/science.aad5252
Boyle M., 2013, 6 ANN NEUR ENG SAN
Branger P, 2016, NEUROBIOL AGING, V41, P107, DOI 10.1016/j.neurobiolaging.2016.02.009
Brier MR, 2012, J NEUROSCI, V32, P8890, DOI 10.1523/JNEUROSCI.5698-11.2012
Brown BM, 2016, SLEEP, V39, P1063, DOI 10.5665/sleep.5756
BROWN CC, 1975, AM PSYCHOL, V30, P402
BUCHSBAUM MS, 1989, LIFE SCI, V45, P1349, DOI 10.1016/0024-3205(89)90021-0
Buckner RL, 2008, ANN NY ACAD SCI, V1124, P1, DOI 10.1196/annals.1440.011
Buckner RL, 2005, J NEUROSCI, V25, P7709, DOI 10.1523/JNEUROSCI.2177-05.2005
Calderon-Garcidueñas AL, 2018, HAND CLINIC, V145, P325, DOI 10.1016/B978-0-12-802395-2.00023-7
Cappon D, 2016, FRONT NEUROSCI-SWITZ, V10, DOI 10.3389/fnins.2016.00157
Carrier J, 2011, EUR J NEUROSCI, V33, P758, DOI 10.1111/j.1460-9568.2010.07543.x
Cassani R, 2018, DIS MARKERS, V2018, DOI 10.1155/2018/5174815
Miranda PC, 2013, NEUROIMAGE, V70, P48, DOI 10.1016/j.neuroimage.2012.12.034
Clawson BC, 2016, NEURAL PLAST, V2016, DOI 10.1155/2016/6936381
Conte F, 2014, GERONTOLOGY, V60, P448, DOI 10.1159/000358083
Cooke JR, 2006, DRUG AGING, V23, P503, DOI 10.2165/00002512-200623060-00005
Cooke Jana R, 2011, Handb Clin Neurol, V98, P653, DOI 10.1016/B978-0-444-52006-7.00041-1
Copinschi G, 2013, ENDOCRIN METAB CLIN, V42, P371, DOI 10.1016/j.ecl.2013.02.009
Cotelli M, 2008, EUR J NEUROL, V15, P1286, DOI 10.1111/j.1468-1331.2008.02202.x
Cotelli M., 1938, FRONT AGING NEUROSCI, V6
Cotelli M, 2012, NEUROCASE, V18, P217, DOI 10.1080/13554794.2011.588176
Cotelli M, 2006, ARCH NEUROL-CHICAGO, V63, P1602, DOI 10.1001/archneur.63.11.1602
Courchesne E, 2000, RADIOLOGY, V216, P672, DOI 10.1148/radiology.216.3.r00au37672
Cricco M, 2001, J AM GERIATR SOC, V49, P1185, DOI 10.1046/j.1532-5415.2001.49235.x
Crowley K, 2002, CLIN NEUROPHYSIOL, V113, P1615, DOI 10.1016/S1388-2457(02)00237-7
Crowley K, 2011, NEUROPSYCHOL REV, V21, P41, DOI 10.1007/s11065-010-9154-6
Damoiseaux JS, 2006, P NATL ACAD SCI USA, V103, P13848, DOI 10.1073/pnas.0601417103
Dauvilliers YA, 2014, FRONT AGING NEUROSCI, V6, DOI 10.3389/fnagi.2014.00119
Dauwels J, 2010, NEUROIMAGE, V49, P668, DOI 10.1016/j.neuroimage.2009.06.056
De Gennaro L, 2003, SLEEP MED REV, V7, P423, DOI 10.1053/smrv.2002.0252
De Gennaro L, 2007, NEUROIMAGE, V36, P1277, DOI 10.1016/j.neuroimage.2007.04.013
De Gennaro L, 2017, SCI REP-UK, V7, DOI 10.1038/srep39688
De Havas JA, 2012, NEUROIMAGE, V59, P1745, DOI 10.1016/j.neuroimage.2011.08.026
DEMENT W, 1985, HDB BIOL AGING, P692
Dennis EL, 2014, NEUROPSYCHOL REV, V24, P49, DOI 10.1007/s11065-014-9249-6
Deslauriers J, 2017, BRAIN RES, V1657, P288, DOI 10.1016/j.brainres.2016.12.017
Devi G, 2014, AM J ALZHEIMERS DIS, V29, P248, DOI 10.1177/1533317513517047
Di Lazzaro V, 2007, CLIN NEUROPHYSIOL, V118, P2207, DOI 10.1016/j.clinph.2007.07.005
Diekelmann S, 2011, NAT NEUROSCI, V14, P381, DOI 10.1038/nn.2744
Diekelmann S, 2010, NAT REV NEUROSCI, V11, P114, DOI 10.1038/nrn2762
Diekelmann S, 2009, SLEEP MED REV, V13, P309, DOI 10.1016/j.smrv.2008.08.002
Dinner DS, 2002, J CLIN NEUROPHYSIOL, V19, P504, DOI 10.1097/00004691-200212000-00003
dos Santos Moraes WA, 2006, SLEEP, V29, P199, DOI 10.1093/sleep/29.2.199
Dosenbach NUF, 2006, NEURON, V50, P799, DOI 10.1016/j.neuron.2006.04.031
Dowling GA, 2008, J AM GERIATR SOC, V56, P239, DOI 10.1111/j.1532-5415.2007.01543.x
Dubé J, 2015, J NEUROSCI, V35, P7795, DOI 10.1523/JNEUROSCI.3956-14.2015
Duffy JF, 1998, AM J PHYSIOL-REG I, V275, pR1478, DOI 10.1152/ajpregu.1998.275.5.R1478
Dworak M, 2010, J NEUROSCI, V30, P9007, DOI 10.1523/JNEUROSCI.1423-10.2010
Eggert T, 2013, BRAIN STIMUL, V6, P938, DOI 10.1016/j.brs.2013.05.006
Eliasova I, 2014, J NEUROL SCI, V346, P318, DOI 10.1016/j.jns.2014.08.036
Eshkoor SA, 2015, CLIN INTERV AGING, V10, P687, DOI 10.2147/CIA.S73922
Esser SK, 2007, SLEEP, V30, P1617, DOI 10.1093/sleep/30.12.1617
Everson CA, 2014, SLEEP, V37, P1929, DOI 10.5665/sleep.4244
Fair DA, 2009, PLOS COMPUT BIOL, V5, DOI 10.1371/journal.pcbi.1000381
Farajnia S, 2014, NEUROSCIENTIST, V20, P44, DOI 10.1177/1073858413498936
FEINBERG I, 1967, J PSYCHIAT RES, V5, P107, DOI 10.1016/0022-3956(67)90027-1
Ferreira LK, 2013, NEUROSCI BIOBEHAV R, V37, P384, DOI 10.1016/j.neubiorev.2013.01.017
Ferrucci R, 2008, NEUROLOGY, V71, P493, DOI 10.1212/01.wnl.0000317060.43722.a3
Florin E, 2015, NEUROIMAGE, V111, P26, DOI 10.1016/j.neuroimage.2015.01.054
Foley D, 2001, J AM GERIATR SOC, V49, P1628, DOI 10.1046/j.1532-5415.2001.t01-1-49271.x
Foley D.J., 2007, AM J GERIAT PSYCHIAT, V15, P344, DOI [10.1097/01.JGP.0000249385.50101.67, DOI 10.1097/01.JGP.0000249385.50101.67]
FOLEY DJ, 1995, SLEEP, V18, P425, DOI 10.1093/sleep/18.6.425
FRANKEL BL, 1974, AM J PSYCHIAT, V131, P95, DOI 10.1176/ajp.131.1.95
Gabelle A, 2019, ANN NEUROL, V85, P74, DOI 10.1002/ana.25373
GIAMBRA LM, 1993, PSYCHOL AGING, V8, P451, DOI 10.1037/0882-7974.8.3.451
Gonsalvez I, 2017, CURR ALZHEIMER RES, V14, P362, DOI 10.2174/1567205013666160930113907
Gorgoni M, 2016, NEURAL PLAST, V2016, DOI 10.1155/2016/8376108
Goutagny R, 2013, EUR J NEUROSCI, V37, P1896, DOI 10.1111/ejn.12233
Grosmark AD, 2012, NEURON, V75, P1001, DOI 10.1016/j.neuron.2012.08.015
Guarnieri B, 2012, DEMENT GERIATR COGN, V33, P50, DOI 10.1159/000335363
Guleyupoglu B, 2013, J NEUROSCI METH, V219, P297, DOI 10.1016/j.jneumeth.2013.07.016
Guse B, 2010, J NEURAL TRANSM, V117, P105, DOI 10.1007/s00702-009-0333-7
Halász P, 2005, SLEEP MED REV, V9, P391, DOI 10.1016/j.smrv.2005.04.003
Hanlon EC, 2011, CURR TOP MED CHEM, V11, P2472
Harand C, 2012, PLOS ONE, V7, DOI 10.1371/journal.pone.0043495
Hassainia F, 1997, EUR NEUROL, V37, P219, DOI 10.1159/000117446
Hatfield CF, 2004, BRAIN, V127, P1061, DOI 10.1093/brain/awh129
Havekes R, 2016, ELIFE, V5, DOI 10.7554/eLife.13424
Hita-Yañez E, 2013, SLEEP, V36, P1327, DOI 10.5665/sleep.2956
Hoch C., 1986, PSYCHIATRY, V47, P499
Holth Jerrah K., 2017, Neurobiology of Sleep and Circadian Rhythms, V2, P4, DOI 10.1016/j.nbscr.2016.08.002
Huang C, 2000, CLIN NEUROPHYSIOL, V111, P1961, DOI 10.1016/S1388-2457(00)00454-5
Huber R, 2004, NATURE, V430, P78, DOI 10.1038/nature02663
Huber R, 2006, NAT NEUROSCI, V9, P1169, DOI 10.1038/nn1758
Hunt NJ, 2015, NEUROBIOL AGING, V36, P292, DOI 10.1016/j.neurobiolaging.2014.08.010
Iaccarino HF, 2016, NATURE, V540, P230, DOI 10.1038/nature20587
Ilmoniemi RJ, 1997, NEUROREPORT, V8, P3537, DOI 10.1097/00001756-199711100-00024
Jones AP, 2018, FRONT NEUROSCI-SWITZ, V12, DOI 10.3389/fnins.2018.00867
Jones DT, 2016, BRAIN, V139, P547, DOI 10.1093/brain/awv338
Ju YE, 2017, BRAIN, V140, P2104, DOI 10.1093/brain/awx148
Ju YES, 2014, NAT REV NEUROL, V10, P115, DOI 10.1038/nrneurol.2013.269
Kakimoto A, 2016, J NUCL MED, V57, P221, DOI 10.2967/jnumed.115.166439
Kalpouzos G, 2009, NEUROBIOL AGING, V30, P112, DOI 10.1016/j.neurobiolaging.2007.05.019
Kang JE, 2009, SCIENCE, V326, P1005, DOI 10.1126/science.1180962
Kaufmann T, 2016, NEUROIMAGE, V127, P324, DOI 10.1016/j.neuroimage.2015.12.028
Kerbler G., 2014, NEUROIMAGE-CLIN, P105
Kernbach JM, 2018, P NATL ACAD SCI USA, V115, P12295, DOI 10.1073/pnas.1804876115
Ketz N, 2018, J NEUROSCI, V38, P7314, DOI 10.1523/JNEUROSCI.0273-18.2018
Khedr EM, 2014, FRONT AGING NEUROSCI, V6, DOI 10.3389/fnagi.2014.00275
Koch G, 2018, NEUROIMAGE, V169, P302, DOI 10.1016/j.neuroimage.2017.12.048
KUJIRAI T, 1993, ELECTROEN CLIN NEURO, V89, P227, DOI 10.1016/0168-5597(93)90100-4
Kuo MF, 2012, CLIN EEG NEUROSCI, V43, P192, DOI 10.1177/1550059412444975
Kyrtsos CR, 2015, PLOS ONE, V10, DOI 10.1371/journal.pone.0139574
Ladenbauer J, 2017, J NEUROSCI, V37, P7111, DOI 10.1523/JNEUROSCI.0260-17.2017
Ladenbauer J, 2016, NEUROIMAGE, V142, P301, DOI 10.1016/j.neuroimage.2016.06.057
Lafon B, 2017, NAT COMMUN, V8, DOI 10.1038/s41467-017-01045-x
Landolt HP, 1996, BRAIN RES, V738, P205, DOI 10.1016/S0006-8993(96)00770-6
Lane CA, 2018, EUR J NEUROL, V25, P59, DOI 10.1111/ene.13439
Lee YJ, 2016, PSYCHIAT INVEST, V13, P217, DOI 10.4306/pi.2016.13.2.217
Lefaucheur JP, 2017, CLIN NEUROPHYSIOL, V128, P56, DOI 10.1016/j.clinph.2016.10.087
Liguori C, 2014, JAMA NEUROL, V71, P1498, DOI 10.1001/jamaneurol.2014.2510
Lim ASP, 2014, BRAIN, V137, P2847, DOI 10.1093/brain/awu222
Lim ASP, 2013, SLEEP, V36, P1027, DOI 10.5665/sleep.2802
Lisman J, 2008, SCHIZOPHRENIA BULL, V34, P974, DOI 10.1093/schbul/sbn060
Lisman JE, 2013, NEURON, V77, P1002, DOI 10.1016/j.neuron.2013.03.007
Llinás RR, 2006, J NEUROPHYSIOL, V95, P3297, DOI 10.1152/jn.00166.2006
LOEWENSTEIN RJ, 1982, NEUROBIOL AGING, V3, P371, DOI 10.1016/0197-4580(82)90025-2
Lucey BP, 2018, ANN NEUROL, V83, P197, DOI 10.1002/ana.25117
Lucey BP, 2014, NEUROBIOL AGING, V35, pS29, DOI 10.1016/j.neurobiolaging.2014.03.035
Lustenberger C, 2016, CURR BIOL, V26, P2127, DOI 10.1016/j.cub.2016.06.044
Maeda F, 2000, EXP BRAIN RES, V133, P425, DOI 10.1007/s002210000432
Mander BA, 2016, TRENDS NEUROSCI, V39, P552, DOI 10.1016/j.tins.2016.05.002
Mander BA, 2015, NAT NEUROSCI, V18, P1051, DOI 10.1038/nn.4035
Mander BA, 2013, NAT NEUROSCI, V16, P357, DOI 10.1038/nn.3324
Manenti R, 2012, BRAIN STIMUL, V5, P103, DOI 10.1016/j.brs.2012.03.004
Marshall L, 2004, J NEUROSCI, V24, P9985, DOI 10.1523/JNEUROSCI.2725-04.2004
Marshall L, 2006, NATURE, V444, P610, DOI 10.1038/nature05278
Marshall L, 2011, SLEEP MED CLIN, V6, P85, DOI 10.1016/j.jsmc.2010.12.003
Martin N, 2013, NEUROBIOL AGING, V34, P468, DOI 10.1016/j.neurobiolaging.2012.05.020
Mary A, 2013, FRONT PSYCHOL, V4, DOI 10.3389/fpsyg.2013.00750
Massimini M, 2005, SCIENCE, V309, P2228, DOI 10.1126/science.1117256
Massimini M, 2012, ARCH ITAL BIOL, V150, P44, DOI 10.4449/aib.v150i2.1361
Massimini M, 2007, P NATL ACAD SCI USA, V104, P8496, DOI 10.1073/pnas.0702495104
Mishima K., 2001, ENDOCRINOL METAB, V129, P86
Misonou H, 2000, BIOCHEMISTRY-US, V39, P6951, DOI 10.1021/bi000169p
Monk TH, 2005, J BIOL RHYTHM, V20, P366, DOI 10.1177/0748730405277378
Montgomery DC, 2008, INT STAT REV, V76, P329, DOI 10.1111/j.1751-5823.2008.00061.x
MONTPLAISIR J, 1995, SLEEP, V18, P145, DOI 10.1093/sleep/18.3.145
Montplaisir J, 1998, Sleep Res Online, V1, P147
Mueller SG, 2009, HIPPOCAMPUS, V19, P558, DOI 10.1002/hipo.20614
Münch M, 2005, NEUROBIOL AGING, V26, P1307, DOI 10.1016/j.neurobiolaging.2005.03.004
Nguyen JP, 2017, NEUROPHYSIOL CLIN, V47, P47, DOI 10.1016/j.neucli.2017.01.001
Nir Y, 2011, NEURON, V70, P153, DOI 10.1016/j.neuron.2011.02.043
Nitsche MA, 2000, J PHYSIOL-LONDON, V527, P633, DOI 10.1111/j.1469-7793.2000.t01-1-00633.x
Nitsche MA, 2005, J PHYSIOL-LONDON, V568, P291, DOI 10.1113/jphysiol.2005.092429
O'Donnell D, 2009, J SLEEP RES, V18, P254, DOI 10.1111/j.1365-2869.2008.00719.x
Ohayon MM, 2004, SLEEP, V27, P1255, DOI 10.1093/sleep/27.7.1255
Onoda K, 2012, J COGNITIVE NEUROSCI, V24, P2186, DOI 10.1162/jocn_a_00269
Osorio RS, 2015, NEUROLOGY, V84, P1964, DOI 10.1212/WNL.0000000000001566
Pace-Schott EF, 2011, PROG BRAIN RES, V191, P75, DOI 10.1016/B978-0-444-53752-2.00012-6
Papalambros NA, 2017, FRONT HUM NEUROSCI, V11, DOI 10.3389/fnhum.2017.00109
Passmann S, 2016, BRAIN STIMUL, V9, P730, DOI 10.1016/j.brs.2016.04.016
Paulus W., 2013, FRONT HUM NEUROSCI, V317, P7
Paulus W, 2011, NEUROPSYCHOL REHABIL, V21, P602, DOI 10.1080/09602011.2011.557292
Peter-Derex L, 2015, SLEEP MED REV, V19, P29, DOI 10.1016/j.smrv.2014.03.007
Petit D, 2004, J PSYCHOSOM RES, V56, P487, DOI 10.1016/j.jpsychores.2004.02.001
PFEFFERBAUM A, 1994, ARCH NEUROL-CHICAGO, V51, P874, DOI 10.1001/archneur.1994.00540210046012
Prince TM, 2013, LEARN MEMORY, V20, P558, DOI 10.1101/lm.031674.113
PRINZ PN, 1982, NEUROBIOL AGING, V3, P361, DOI 10.1016/0197-4580(82)90024-0
Rabey JM, 2013, J NEURAL TRANSM, V120, P813, DOI 10.1007/s00702-012-0902-z
Rauchs G, 2008, NEUROREPORT, V19, P1159, DOI 10.1097/WNR.0b013e32830867c4
Redline S, 2004, ARCH INTERN MED, V164, P406, DOI 10.1001/archinte.164.4.406
Reitz C, 2014, BIOCHEM PHARMACOL, V88, P640, DOI 10.1016/j.bcp.2013.12.024
Resnick SM, 2003, J NEUROSCI, V23, P3295
REYNOLDS CF, 1990, ARCH GEN PSYCHIAT, V47, P1128
RICHTHOFEN CLV, 1979, PSYCHOL BULL, V86, P1264, DOI 10.1037/0033-2909.86.6.1264
Riemann D, 2010, SLEEP MED REV, V14, P19, DOI 10.1016/j.smrv.2009.04.002
Roberts R, 2013, CLIN GERIATR MED, V29, P753, DOI 10.1016/j.cger.2013.07.003
Robinovitch L.G., 1914, LECTRICAL ANALGESIA
Robinson CSH, 2018, BRAIN SCI, V8, DOI 10.3390/brainsci8120204
Roh JH, 2014, J EXP MED, V211, P2487, DOI 10.1084/jem.20141788
Rolls A, 2012, NEUROMOL MED, V14, P139, DOI 10.1007/s12017-012-8175-0
Rosanova M, 2009, J NEUROSCI, V29, P7679, DOI 10.1523/JNEUROSCI.0445-09.2009
Rossi S, 2009, CLIN NEUROPHYSIOL, V120, P2008, DOI 10.1016/j.clinph.2009.08.016
Rossini PM, 2007, NEUROLOGY, V68, P484, DOI 10.1212/01.wnl.0000250268.13789.b2
Ruffini G, 2018, CURR OPIN BIOMED ENG, V8, P70, DOI 10.1016/j.cobme.2018.11.001
Ruffini G, 2019, ANN BIOMED ENG, V47, P282, DOI 10.1007/s10439-018-02112-0
Ruffini G, 2014, NEUROIMAGE, V89, P216, DOI 10.1016/j.neuroimage.2013.12.002
Ruffini G, 2013, IEEE T NEUR SYS REH, V21, P333, DOI 10.1109/TNSRE.2012.2200046
Santarnecchi E, 2018, NEURAL PLAST, V2018, DOI 10.1155/2018/3678534
Santarnecchi E, 2017, INTELLIGENCE, V65, P35, DOI 10.1016/j.intell.2017.10.002
Saper CB, 2010, NEURON, V68, P1023, DOI 10.1016/j.neuron.2010.11.032
Sasaki M., 2006, MAGN RESON MED SCI, P197
Sauseng P, 2009, CURR BIOL, V19, P1846, DOI 10.1016/j.cub.2009.08.062
Scheffzük C, 2011, PLOS ONE, V6, DOI 10.1371/journal.pone.0028489
Schweiger M, 2013, IEEE PHOT SPEC CONF, P7, DOI 10.1109/PVSC-Vol2.2013.7179241
Scullin Michael K, 2017, Curr Sleep Med Rep, V3, P204, DOI 10.1007/s40675-017-0086-z
Scullin MK, 2015, PERSPECT PSYCHOL SCI, V10, P97, DOI 10.1177/1745691614556680
Scullin MK, 2013, PSYCHOL AGING, V28, P105, DOI 10.1037/a0028830
Seeck-Hirschner M, 2012, AM J GERIAT PSYCHIAT, V20, P782, DOI 10.1097/JGP.0b013e31823033da
SERGEEV GV, 1963, AM HEART J, V66, P138, DOI 10.1016/0002-8703(63)90081-4
Sheline YI, 2010, J NEUROSCI, V30, P17035, DOI 10.1523/JNEUROSCI.3987-10.2010
Silva EJ, 2010, SLEEP, V33, P481, DOI 10.1093/sleep/33.4.481
Simoni E., 2016, NEUROSCIENCE, P324
Sowell ER, 2004, NEUROSCIENTIST, V10, P372, DOI 10.1177/1073858404263960
Spira A., 2013, JAMA-J AM MED ASSOC, P1537
Sprecher KE, 2017, NEUROLOGY, V89, P445, DOI 10.1212/WNL.0000000000004171
Spreng RN, 2016, NEUROBIOL AGING, V45, P149, DOI 10.1016/j.neurobiolaging.2016.05.020
Stagg CJ, 2011, NEUROSCIENTIST, V17, P37, DOI 10.1177/1073858410386614
SWAAB DF, 1985, BRAIN RES, V342, P37, DOI 10.1016/0006-8993(85)91350-2
Tabuchi M, 2015, CURR BIOL, V25, P702, DOI 10.1016/j.cub.2015.01.016
Takeuchi S, 2015, SLEEP, V38, P1085, DOI 10.5665/sleep.4818
Tatti E, 2016, AGEING RES REV, V29, P66, DOI 10.1016/j.arr.2016.05.006
Tavakoli AV, 2017, FRONT CELL NEUROSCI, V11, DOI 10.3389/fncel.2017.00214
Thambisetty M, 2010, NEUROIMAGE, V52, P1215, DOI 10.1016/j.neuroimage.2010.04.258
Dang-Vu TT, 2011, P NATL ACAD SCI USA, V108, P15438, DOI 10.1073/pnas.1112503108
Thomson H, 2018, NATURE, V555, P16, DOI 10.1038/d41586-018-02391-6
Tomasi D, 2012, MOL PSYCHIATR, V17, P549, DOI 10.1038/mp.2011.81
Tononi G, 2006, SLEEP MED REV, V10, P49, DOI 10.1016/j.smrv.2005.05.002
Tononi G, 2003, BRAIN RES BULL, V62, P143, DOI 10.1016/j.brainresbull.2003.09.004
Tononi Giulio, 2004, BMC Neurosci, V5, P42, DOI 10.1186/1471-2202-5-42
Tranah GJ, 2011, ANN NEUROL, V70, P722, DOI 10.1002/ana.22468
Uddin LQ, 2009, HUM BRAIN MAPP, V30, P625, DOI 10.1002/hbm.20531
Valero-Cabré A, 2017, NEUROSCI BIOBEHAV R, V83, P381, DOI 10.1016/j.neubiorev.2017.10.006
VALLSSOLE J, 1992, ELECTROEN CLIN NEURO, V85, P355, DOI 10.1016/0168-5597(92)90048-G
Van Cauter E, 2000, JAMA-J AM MED ASSOC, V284, P861, DOI 10.1001/jama.284.7.861
van den Heuvel MP, 2009, HUM BRAIN MAPP, V30, P3127, DOI 10.1002/hbm.20737
Varga AW, 2016, NEUROBIOL AGING, V42, P142, DOI 10.1016/j.neurobiolaging.2016.03.008
Verweij IM, 2014, BMC NEUROSCI, V15, DOI 10.1186/1471-2202-15-88
Villafuerte G, 2015, OXID MED CELL LONGEV, V2015, DOI 10.1155/2015/234952
Vitiello M V, 1989, Clin Geriatr Med, V5, P289
Voss U, 2014, NAT NEUROSCI, V17, P810, DOI 10.1038/nn.3719
Wang JL, 2015, ANN NEUROL, V78, P317, DOI 10.1002/ana.24432
Watanabe T, 2014, HUM BRAIN MAPP, V35, P1896, DOI 10.1002/hbm.22300
Wells Richard W., 2009, Australian Biodiversity Record, V1, P1
Wennström M, 2012, J ALZHEIMERS DIS, V29, P125, DOI [10.3233/JAD-2011-111655, 10.3233/JAD-2012-111655]
Westerberg CE, 2015, NEUROBIOL AGING, V36, P2577, DOI 10.1016/j.neurobiolaging.2015.05.014
Westerberg CE, 2012, J INT NEUROPSYCH SOC, V18, P490, DOI 10.1017/S135561771200001X
Westlye LT, 2010, CEREB CORTEX, V20, P2055, DOI 10.1093/cercor/bhp280
Xie LL, 2013, SCIENCE, V342, P373, DOI 10.1126/science.1241224
ZEPELIN H, 1984, J GERONTOL, V39, P294, DOI 10.1093/geronj/39.3.294
Zhao HC, 2017, FRONT PSYCHOL, V8, DOI 10.3389/fpsyg.2017.00685
ZHOU JN, 1995, NEUROBIOL AGING, V16, P571, DOI 10.1016/0197-4580(95)00043-E
Zhou J, 2010, BRAIN, V133, P1352, DOI 10.1093/brain/awq075
Zuo XN, 2010, NEUROIMAGE, V49, P2163, DOI 10.1016/j.neuroimage.2009.10.080
{DOI}: 10.1016/j.arr.2020.101067
{Date Displayed}: 2020, AUG
{Type of Work}: Review
{ISBN/ISSN}: 1568-1637
{Original Publication}: ELSEVIER IRELAND LTD
{Accession Number}: WOS:000540712600009
{Abstract}: As we age, sleep patterns undergo severe modifications of their micro and macrostructure, with an overall lighter and more fragmented sleep structure. In general, interventions targeting sleep represent an excellent opportunity not only to maintain life quality in the healthy aging population, but also to enhance cognitive performance and, when pathology arises, to potentially prevent…
{Subject}: Cell Biology; Geriatrics & Gerontology
{Notes}: 页数: 19
IDS Number: LY7MX
Web of Science关键词: TRANSCRANIAL MAGNETIC STIMULATION; MILD COGNITIVE IMPAIRMENT; SLOW-WAVE SLEEP; AGE-RELATED-CHANGES; ENHANCES MEMORY CONSOLIDATION; RESTING-STATE NETWORKS; HUMAN MOTOR CORTEX; ALZHEIMERS-DISEASE; REM-SLEEP; FUNCTIONAL CONNECTIVITY
全部被引次数: 27
{Author Address}: [Romanella, Sara M.; Menardi, Arianna; Rossi, Alessandro; Rossi, Simone; Santarnecchi, Emiliano] Univ Siena, Dept Med Surg & Neurosci, Neurol & Clin Neurophysiol Sect, Siena Brain Invest & Neuromodulat Lab,Si BIN Lab, Siena, Italy. [Roe, Daniel] Beth Israel Deaconess Med Ctr, Boston, MA 02215 USA. [Paciorek, Rachel; Cappon, Davide; Santarnecchi, Emiliano] Harvard Med Sch, Beth I…
{Database Provider}: ISI
{Language}: English
{Custom 4}: Santarnecchi, E (corresponding author), Harvard Med Sch, Beth Israel Deaconess Med Ctr, Berenson Allen Ctr Noninvas Brain Stimulat, 330 Brookline Ave,Kirstein Bldg KS 158, Boston, MA 02115 USA.
esantarn@bidmc.harvard.edu
{Reference Type}: Journal Article
{Author}: Smeralda, Carmelo Luca; Pandit, Siddhartha; Turrini, Sonia; Reilly, Julianne; Palmisano, Annalisa; Sprugnoli, Giulia; Hampel, Harald; Benussi, Alberto; Borroni, Barbara; Press, Daniel; Rotenberg, Alexander; El Fakhri, Georges; Koch, Giacomo; Rossi, Simone; Santarnecchi, Emiliano
{Year}: 2024
{Title}: The role of parvalbumin interneuron dysfunction across neurodegenerative dementias
{URL}: http://gateway.isiknowledge.com/gateway/Gateway.cgi?GWVersion=2&SrcAuth=AegeanSoftware&SrcApp=NoteExpress&DestLinkType=FullRecord&DestApp=WOS&KeyUT=001330967400001
{Tag}: 0
{Star}: 0
{Place Published}: ELSEVIER HOUSE, BROOKVALE PLAZA, EAST PARK SHANNON, CO, CLARE, 00000,
IRELAND
{Journal}: AGEING RESEARCH REVIEWS
{Volume}: 101
{Issue}: 102509
{Cited Count}: 0
{Num of Bibliographies}: 167
{Bibliographies}: Adaikkan C, 2019, NEURON, V102, P929, DOI 10.1016/j.neuron.2019.04.011
Andrews-Zwilling Y, 2010, J NEUROSCI, V30, P13707, DOI 10.1523/JNEUROSCI.4040-10.2010
Ascoli GA, 2008, NAT REV NEUROSCI, V9, P557, DOI 10.1038/nrn2402
Assogna M, 2021, ALZH DEMENT-TRCI, V7, DOI 10.1002/trc2.12219
Babiloni C, 2018, NEUROBIOL AGING, V65, P18, DOI 10.1016/j.neurobiolaging.2017.12.023
Bakker A, 2012, NEURON, V74, P467, DOI 10.1016/j.neuron.2012.03.023
Barbieri R, 2023, LIFE-BASEL, V13, DOI 10.3390/life13051191
Basar E, 2017, NEUROIMAGE-CLIN, V14, P580, DOI 10.1016/j.nicl.2017.02.021
Basar E, 2016, NEUROIMAGE-CLIN, V11, P106, DOI 10.1016/j.nicl.2016.01.015
Basar E, 2013, INT J PSYCHOPHYSIOL, V90, P99, DOI 10.1016/j.ijpsycho.2013.07.005
Beagle AJ, 2017, J ALZHEIMERS DIS, V60, P211, DOI 10.3233/JAD-170031
Benda J, 2021, CURR BIOL, V31, pR110, DOI 10.1016/j.cub.2020.11.054
Benussi A, 2022, ANN NEUROL, V92, P322, DOI 10.1002/ana.26411
Benussi A, 2022, J ALZHEIMERS DIS, V86, P579, DOI 10.3233/JAD-215531
Benussi A, 2020, BRAIN STIMUL, V13, P386, DOI 10.1016/j.brs.2019.11.009
Benussi A, 2017, NEUROLOGY, V89, P665, DOI 10.1212/WNL.0000000000004232
Bernstein HG, 2011, NEUROPATHOLOGY, V31, P1, DOI 10.1111/j.1440-1789.2010.01117.x
Blanco-Duque C, 2024, J INTERN MED, V295, P146, DOI 10.1111/joim.13755
Bode DC, 2017, J BIOL CHEM, V292, P1404, DOI 10.1074/jbc.M116.762526
Booth CA, 2016, J NEUROSCI, V36, P312, DOI 10.1523/JNEUROSCI.2845-14.2016
Borroni B., 2022, Clinical trial registration No. NCT05643326
Burré J, 2018, CSH PERSPECT MED, V8, DOI 10.1101/cshperspect.a024091
Buzsáki G, 2012, ANNU REV NEUROSCI, V35, P203, DOI 10.1146/annurev-neuro-062111-150444
Cabungcal JH, 2013, P NATL ACAD SCI USA, V110, P9130, DOI 10.1073/pnas.1300454110
Cantone M, 2014, CLIN NEUROPHYSIOL, V125, P1509, DOI 10.1016/j.clinph.2014.04.010
Cardin JA, 2009, NATURE, V459, P663, DOI 10.1038/nature08002
Casula EP, 2023, ANN NEUROL, V93, P371, DOI 10.1002/ana.26514
Casula EP, 2022, ANN NEUROL, V92, P464, DOI 10.1002/ana.26444
Cattaud V, 2018, NEUROBIOL AGING, V72, P147, DOI 10.1016/j.neurobiolaging.2018.08.024
Catterall WA, 2010, J PHYSIOL-LONDON, V588, P1849, DOI 10.1113/jphysiol.2010.187484
Chan DN, 2022, PLOS ONE, V17, DOI 10.1371/journal.pone.0278412
CHANPALAY V, 1987, J COMP NEUROL, V260, P201, DOI 10.1002/cne.902600205
Chen L, 2024, EPILEPSY BEHAV, V152, DOI 10.1016/j.yebeh.2024.109640
Chen YX, 2023, NEUROBIOL AGING, V125, P49, DOI 10.1016/j.neurobiolaging.2023.01.013
Choudhary B, 2018, NEUROBIOL DIS, V117, P189, DOI 10.1016/j.nbd.2018.06.005
Cloyd R.A., 2019, J. Clin. Transl. Sci., V3, P6, DOI [10.1017/cts.2019.18, DOI 10.1017/CTS.2019.18]
Colonna M, 2017, ANNU REV IMMUNOL, V35, P441, DOI 10.1146/annurev-immunol-051116-052358
Contreras L, 2010, BBA-BIOENERGETICS, V1797, P607, DOI 10.1016/j.bbabio.2010.05.005
Costa C, 2019, NEUROBIOL AGING, V73, P61, DOI 10.1016/j.neurobiolaging.2018.09.006
Cuesta P, 2022, BRAIN COMMUN, V4, DOI 10.1093/braincomms/fcac012
David C, 2007, EUR J NEUROSCI, V25, P2329, DOI 10.1111/j.1460-9568.2007.05496.x
Decker JM, 2016, EMBO REP, V17, P552, DOI 10.15252/embr.201541439
Dhaynaut M, 2022, J ALZHEIMERS DIS, V85, P1667, DOI 10.3233/JAD-215072
Di Lazzaro V, 2007, NEUROIMAGE, V37, P422, DOI 10.1016/j.neuroimage.2007.05.003
Donato F, 2013, NATURE, V504, P272, DOI 10.1038/nature12866
Dong XX, 2009, ACTA PHARMACOL SIN, V30, P379, DOI 10.1038/aps.2009.24
Douglas VC, 2009, NEUROCASE, V15, P352, DOI 10.1080/13554790902971158
Erkkinen MG, 2018, CSH PERSPECT BIOL, V10, DOI 10.1101/cshperspect.a033118
Ferrer I, 1999, DEMENT GERIATR COGN, V10, P55, DOI 10.1159/000051214
Ferreri F, 2016, HUM BRAIN MAPP, V37, P2083, DOI 10.1002/hbm.23158
Galarreta M, 2002, P NATL ACAD SCI USA, V99, P12438, DOI 10.1073/pnas.192159599
García-Cabrero AM, 2013, NEUROBIOL DIS, V58, P200, DOI 10.1016/j.nbd.2013.06.005
Garg N, 2018, REV NEUROSCIENCE, V29, P425, DOI 10.1515/revneuro-2017-0064
GILLIS JM, 1982, J MUSCLE RES CELL M, V3, P377, DOI 10.1007/BF00712090
Gómez-Tortosa E, 2001, ACTA NEUROPATHOL, V101, P36
Graff-Radford Jonathan, 2019, Continuum (Minneap Minn), V25, P147, DOI 10.1212/CON.0000000000000684
Haberman RP, 2017, NEUROTHERAPEUTICS, V14, P662, DOI 10.1007/s13311-017-0541-z
Hadi F, 2020, CELL BIOCHEM FUNCT, V38, P686, DOI 10.1002/cbf.3530
Hampel H, 2023, TRENDS NEUROSCI, V46, P176, DOI 10.1016/j.tins.2022.12.004
Hampel H, 2021, MOL PSYCHIATR, V26, P5481, DOI 10.1038/s41380-021-01249-0
Hampel H, 2020, FRONT IMMUNOL, V11, DOI 10.3389/fimmu.2020.00456
Hensch TK, 2014, CELL, V156, P17, DOI 10.1016/j.cell.2013.12.034
Hijazi S, 2020, ISCIENCE, V23, DOI 10.1016/j.isci.2020.101271
Hijazi S, 2020, MOL PSYCHIATR, V25, P3380, DOI 10.1038/s41380-019-0483-4
Hioki H, 2013, J NEUROSCI, V33, P544, DOI 10.1523/JNEUROSCI.2255-12.2013
Hu H, 2014, SCIENCE, V345, P529, DOI 10.1126/science.1255263
Hu WQ, 2009, NAT NEUROSCI, V12, P996, DOI 10.1038/nn.2359
Hughes LE, 2018, BRAIN, V141, P2486, DOI 10.1093/brain/awy176
Hwang K, 2022, FRONT AGING NEUROSCI, V14, DOI 10.3389/fnagi.2022.903973
Iaccarino HF, 2016, NATURE, V540, P230, DOI 10.1038/nature20587
Jellinger KA, 2018, BMC MED, V16, DOI 10.1186/s12916-018-1016-8
Joseph S, 2021, INT J PSYCHOPHYSIOL, V169, P55, DOI 10.1016/j.ijpsycho.2021.08.008
Joseph S, 2022, J ALZHEIMERS DIS, V88, P867, DOI 10.3233/JAD-210311
Kamondi A, 2024, NAT REV NEUROL, V20, P162, DOI 10.1038/s41582-024-00932-4
Keating SS, 2022, PROG NEUROBIOL, V211, DOI 10.1016/j.pneurobio.2022.102229
Khundakar AA, 2016, ACTA NEUROPATHOL COM, V4, DOI 10.1186/s40478-016-0334-3
Kim DY, 2007, NAT CELL BIOL, V9, P755, DOI 10.1038/ncb1602
Kocagoncu E, 2020, NEUROBIOL AGING, V92, P141, DOI 10.1016/j.neurobiolaging.2020.03.009
Koelewijn L, 2019, ELIFE, V8, DOI 10.7554/eLife.36011
Koenig T, 2005, NEUROBIOL AGING, V26, P165, DOI 10.1016/j.neurobiolaging.2004.03.008
Kopach O, 2021, CELL DEATH DIS, V12, DOI 10.1038/s41419-021-04007-w
Kovacs GG, 2018, HAND CLINIC, V145, P301, DOI 10.1016/B978-0-12-802395-2.00021-3
Kuchibhotla KV, 2008, NEURON, V59, P214, DOI 10.1016/j.neuron.2008.06.008
KUJIRAI T, 1993, J PHYSIOL-LONDON, V471, P501, DOI 10.1113/jphysiol.1993.sp019912
Lam AD, 2019, FRONT NEUROL, V10, DOI 10.3389/fneur.2019.00959
Lam AD, 2017, NAT MED, V23, P678, DOI 10.1038/nm.4330
Lee S, 2010, J NEUROSCI, V30, P16796, DOI 10.1523/JNEUROSCI.1869-10.2010
Lehmann L, 2021, NEUROCHEM RES, V46, P1895, DOI 10.1007/s11064-021-03332-y
Levenga J, 2013, ACTA NEUROPATHOL COM, V1, DOI 10.1186/2051-5960-1-34
Li YF, 2006, J BIOENERG BIOMEMBR, V38, P283, DOI 10.1007/s10863-006-9052-z
Lin ZQ, 2021, BRAIN COMMUN, V3, DOI 10.1093/braincomms/fcab114
Liu GH, 2019, J NEUROSCI RES, V97, P1393, DOI 10.1002/jnr.24517
Lu MH, 2020, J ALZHEIMERS DIS, V75, P245, DOI 10.3233/JAD-200010
Murley AG, 2020, BRAIN, V143, P3449, DOI 10.1093/brain/awaa305
Musaeus CS, 2023, MOVEMENT DISORD, V38, P1861, DOI 10.1002/mds.29531
Naito N, 2022, PLOS ONE, V17, DOI 10.1371/journal.pone.0266693
Nakazono T, 2017, FRONT SYST NEUROSCI, V11, DOI 10.3389/fnsys.2017.00048
Naro A, 2016, J ALZHEIMERS DIS, V53, P1375, DOI 10.3233/JAD-160305
Outeiro TF, 2019, MOL NEURODEGENER, V14, DOI 10.1186/s13024-019-0306-8
Packer AM, 2011, J NEUROSCI, V31, P13260, DOI 10.1523/JNEUROSCI.3131-11.2011
Palop JJ, 2016, NAT REV NEUROSCI, V17, P777, DOI 10.1038/nrn.2016.141
Palop JJ, 2010, NAT NEUROSCI, V13, P812, DOI 10.1038/nn.2583
Petrache AL, 2019, CEREB CORTEX, V29, P1834, DOI 10.1093/cercor/bhz016
Pfeffer CK, 2013, NAT NEUROSCI, V16, P1068, DOI 10.1038/nn.3446
Poza J, 2007, P ANN INT IEEE EMBS, P6180
Ransohoff RM, 2016, SCIENCE, V353, P777, DOI 10.1126/science.aag2590
Raymackers JM, 2000, J PHYSIOL-LONDON, V527, P355, DOI 10.1111/j.1469-7793.2000.00355.x
Roberson ED, 2011, J NEUROSCI, V31, P700, DOI 10.1523/JNEUROSCI.4152-10.2011
Robson E, 2018, NEUROSCIENCE, V377, P161, DOI 10.1016/j.neuroscience.2018.02.032
Rossini PM, 2015, CLIN NEUROPHYSIOL, V126, P1071, DOI 10.1016/j.clinph.2015.02.001
Rossini P M, 1999, Electroencephalogr Clin Neurophysiol Suppl, V52, P171
ROSSINI PM, 1994, ELECTROEN CLIN NEURO, V91, P79, DOI 10.1016/0013-4694(94)90029-9
Ruan Z, 2021, BRAIN, V144, P288, DOI 10.1093/brain/awaa376
Saiz-Sanchez D, 2012, J ALZHEIMERS DIS, V31, P113, DOI 10.3233/JAD-2012-111889
Sánchez MP, 2018, INT J MOL SCI, V19, DOI 10.3390/ijms19041092
Sanchez PE, 2012, P NATL ACAD SCI USA, V109, pE2895, DOI 10.1073/pnas.1121081109
Sanchez-Mejias E, 2020, BRAIN PATHOL, V30, P345, DOI 10.1111/bpa.12785
Santarnecchi E., 2022, Clinical trial registration No. NCT03880240
Schmid LC, 2016, NEURON, V92, P114, DOI 10.1016/j.neuron.2016.08.034
Sciaccaluga M, 2021, INT J MOL SCI, V22, DOI 10.3390/ijms22115991
Shafi M., 2023, Clinical trial registration No. NCT03875638
Snyder EM, 2005, NAT NEUROSCI, V8, P1051, DOI 10.1038/nn1503
Soler H, 2017, NEUROBIOL AGING, V49, P40, DOI 10.1016/j.neurobiolaging.2016.09.006
Solje E., 2022, Clinical trial registration No. NCT05326750
Solodkin A, 1996, J NEUROSCI, V16, P3311
Song CG, 2023, NEUROSCI BULL, V39, P1683, DOI 10.1007/s12264-023-01083-0
Soula M, 2023, NAT NEUROSCI, V26, P587, DOI 10.1038/s41593-023-01270-2
Stam CJ, 2006, NEUROIMAGE, V32, P1335, DOI 10.1016/j.neuroimage.2006.05.033
Stam CJ, 2002, J CLIN NEUROPHYSIOL, V19, P562, DOI 10.1097/00004691-200212000-00010
Taguchi K, 2014, PLOS ONE, V9, DOI 10.1371/journal.pone.0089327
Tai XY, 2016, BRAIN, V139, P2441, DOI 10.1093/brain/aww187
Takesian AE, 2013, PROG BRAIN RES, V207, P3, DOI 10.1016/B978-0-444-63327-9.00001-1
Tan LY, 2022, BIOMOLECULES, V12, DOI 10.3390/biom12040507
Tariot PN, 2011, ARCH GEN PSYCHIAT, V68, P853, DOI 10.1001/archgenpsychiatry.2011.72
Tasic B, 2016, NAT NEUROSCI, V19, P335, DOI 10.1038/nn.4216
Tautan AM, 2023, SCI REP-UK, V13, DOI 10.1038/s41598-022-22978-4
Thom M, 2011, BRAIN, V134, P2969, DOI 10.1093/brain/awr209
Toniolo S, 2020, INT J MOL SCI, V21, DOI 10.3390/ijms21239318
Trejo-Lopez JA, 2022, NEUROTHERAPEUTICS, V19, P173, DOI 10.1007/s13311-021-01146-y
Tremblay R, 2016, NEURON, V91, P260, DOI 10.1016/j.neuron.2016.06.033
Tremblay S, 2019, CLIN NEUROPHYSIOL, V130, P802, DOI 10.1016/j.clinph.2019.01.001
Tsuiji H, 2017, SCI REP-UK, V7, DOI 10.1038/s41598-017-14966-w
Turrini S, 2023, AGEING RES REV, V88, DOI 10.1016/j.arr.2023.101939
Tweedy C, 2021, NEUROBIOL DIS, V149, DOI 10.1016/j.nbd.2020.105226
Ulrich D, 2015, J NEUROSCI, V35, P9205, DOI 10.1523/JNEUROSCI.0950-15.2015
Varela EV, 2019, NEUROBIOL DIS, V127, P605, DOI 10.1016/j.nbd.2019.04.010
Vassar R, 1999, SCIENCE, V286, P735, DOI 10.1126/science.286.5440.735
Verret L, 2012, CELL, V149, P708, DOI 10.1016/j.cell.2012.02.046
Vossel K, 2021, JAMA NEUROL, V78, P1345, DOI 10.1001/jamaneurol.2021.3310
Vossel KA, 2013, JAMA NEUROL, V70, P1158, DOI 10.1001/jamaneurol.2013.136
Walter reed national military medical center, 2019, Clinical trial registration No. NCT04004702
Wang HX, 2010, J PHYSIOL-LONDON, V588, P2823, DOI 10.1113/jphysiol.2010.187591
Wang J, 2017, FRONT AGING NEUROSCI, V9, DOI 10.3389/fnagi.2017.00243
White MA, 2018, NAT NEUROSCI, V21, P552, DOI 10.1038/s41593-018-0113-5
Whittaker RG, 2011, BRAIN, V134, DOI 10.1093/brain/awr018
Xu H, 2013, NEURON, V77, P155, DOI 10.1016/j.neuron.2012.11.004
Yamamoto K, 2015, CELL REP, V11, P859, DOI 10.1016/j.celrep.2015.04.017
Yang F, 2022, FRONT AGING NEUROSCI, V14, DOI 10.3389/fnagi.2022.940515
Yang YL, 2023, ENEURO, V10, DOI 10.1523/ENEURO.0189-23.2023
Yoo KS, 2019, MOL BRAIN, V12, DOI 10.1186/s13041-019-0520-x
Younes K, 2020, PSYCHIAT CLIN N AM, V43, P331, DOI 10.1016/j.psc.2020.02.006
Zakharov SD, 2007, BIOCHEMISTRY-US, V46, P14369, DOI 10.1021/bi701275p
Zeisel A, 2015, SCIENCE, V347, P1138, DOI 10.1126/science.aaa1934
Zhan XQ, 2014, J NEUROCHEM, V128, P350, DOI 10.1111/jnc.12471
Zhang MY, 2014, NEUROBIOL AGING, V35, P2713, DOI 10.1016/j.neurobiolaging.2014.06.009
Zhang W, 2016, NAT NEUROSCI, V19, P557, DOI 10.1038/nn.4257
Zheng J, 2020, CELL STEM CELL, V26, P331, DOI 10.1016/j.stem.2019.12.015
{DOI}: 10.1016/j.arr.2024.102509
{Date Displayed}: 2024, NOV
{Type of Work}: Review
{ISBN/ISSN}: 1568-1637
{Original Publication}: ELSEVIER IRELAND LTD
{Accession Number}: WOS:001330967400001
{Keywords}: Parvalbumin-positive interneurons; Alzheimer's disease; Frontotemporal dementia; Dementia with Lewy bodies; Cortical hyperexcitability; Gamma rhythm disruption
{Abstract}: Parvalbumin-positive (PV+) basket neurons are fast-spiking, non-adapting inhibitory interneurons whose oscillatory activity is essential for regulating cortical excitation/inhibition balance. Their dysfunction results in cortical hyperexcitability and gamma rhythm disruption, which have recently gained substantial traction as contributing factors as well as potential therapeutic targe…
{Subject}: Cell Biology; Geriatrics & Gerontology
{Notes}: 页数: 15
IDS Number: I5W7Q
Web of Science关键词: TRANSCRANIAL MAGNETIC STIMULATION; FAST-SPIKING INTERNEURONS; ALZHEIMERS-DISEASE; GABAERGIC INTERNEURONS; MOUSE MODEL; POSITIVE INTERNEURONS; CORTEX EXCITABILITY; PERINEURONAL NETS; MEMORY DEFICITS; NERVOUS-SYSTEM
全部被引次数: 0
{Author Address}: [Smeralda, Carmelo Luca; Pandit, Siddhartha; Turrini, Sonia; Reilly, Julianne; Sprugnoli, Giulia; Santarnecchi, Emiliano] Harvard Med Sch, Gordon Ctr Med Imaging, Precis Neurosci & Neuromodulat Program, Dept Radiol,Massachusetts Gen Hosp, Boston, MA 02115 USA. [Smeralda, Carmelo Luca; Rossi, Simone] Univ Siena, Dept Med Surg & Neurosci, Unit Neurol & Clin Neurophysiol, Siena Bra…
{Database Provider}: ISI
{Language}: English
{Custom 4}: Santarnecchi, E (corresponding author), Harvard Med Sch, Gordon Ctr Med Imaging, Precis Neurosci & Neuromodulat Program, Dept Radiol,Massachusetts Gen Hosp, Boston, MA 02115 USA.
esantarnecchi@mgh.harvard.edu
{Reference Type}: Journal Article
{Author}: Rajendran, Kayalvizhi; Krishnan, Uma Maheswari
{Year}: 2024
{Title}: Mechanistic insights and emerging therapeutic stratagems for Alzheimer's disease
{URL}: http://gateway.isiknowledge.com/gateway/Gateway.cgi?GWVersion=2&SrcAuth=AegeanSoftware&SrcApp=NoteExpress&DestLinkType=FullRecord&DestApp=WOS&KeyUT=001237928700001
{Tag}: 0
{Star}: 0
{Place Published}: ELSEVIER HOUSE, BROOKVALE PLAZA, EAST PARK SHANNON, CO, CLARE, 00000,
IRELAND
{Journal}: AGEING RESEARCH REVIEWS
{Volume}: 97
{Issue}: 102309
{Cited Count}: 3
{Num of Bibliographies}: 361
{Bibliographies}: Abatematteo FS, 2021, INT J MOL SCI, V22, DOI 10.3390/ijms22126359
Abozaid OAR, 2022, BIOL TRACE ELEM RES, V200, P5104, DOI 10.1007/s12011-021-03073-7
Adante A, 2008, BBA-BIOENERGETICS, V1777, P1289, DOI 10.1016/j.bbabio.2008.07.004
Ali T, 2023, CELL MOL LIFE SCI, V80, DOI 10.1007/s00018-023-04785-w
Ali T, 2015, SCI REP-UK, V5, DOI 10.1038/srep11708
Almohaimeed HM, 2022, SCI REP-UK, V12, DOI 10.1038/s41598-022-24556-0
Almuhayawi MS, 2020, SAUDI J BIOL SCI, V27, P1710, DOI 10.1016/j.sjbs.2020.04.045
Amadoro G, 2010, J ALZHEIMERS DIS, V21, P445, DOI 10.3233/JAD-2010-100120
Andrade S, 2023, COLLOID SURFACE B, V225, DOI 10.1016/j.colsurfb.2023.113270
Anwar MM, 2023, INFLAMMOPHARMACOLOGY, V31, P2303, DOI 10.1007/s10787-023-01270-5
Armstrong RA, 2019, FOLIA NEUROPATHOL, V57, P87, DOI 10.5114/fn.2019.85929
Arora S, 2022, INT J BIOL MACROMOL, V208, P901, DOI 10.1016/j.ijbiomac.2022.03.203
Arora S, 2021, MOL PHARMACEUT, V18, P714, DOI 10.1021/acs.molpharmaceut.0c00461
Atri A, 2008, ALZ DIS ASSOC DIS, V22, P209, DOI 10.1097/WAD.0b013e31816653bc
Avila J, 2004, CURR ALZHEIMER RES, V1, P97, DOI 10.2174/1567205043332207
Ayton S, 2021, ALZHEIMERS DEMENT, V17, P1244, DOI 10.1002/alz.12282
Baker L.D., 2022, Alzheimers Dement, V18, DOI [10.1002/alz.069700, DOI 10.1002/ALZ.069700]
Basheer N, 2023, MOL PSYCHIATR, V28, P2197, DOI 10.1038/s41380-023-02113-z
Beach TG, 2000, NEUROSCI LETT, V283, P9, DOI 10.1016/S0304-3940(00)00916-2
Bekdash RA, 2021, INT J MOL SCI, V22, DOI 10.3390/ijms22031273
Benek O, 2020, TRENDS PHARMACOL SCI, V41, P434, DOI 10.1016/j.tips.2020.04.008
Benninghoff J., 2020, NeuroPsychopharmacotherapy, P1, DOI [10.1007/978-3-319-56015-1_195-1, DOI 10.1007/978-3-319-56015-1_195-1]
Bihaqi SW, 2012, INDIAN J PHARMACOL, V44, P593, DOI 10.4103/0253-7613.100383
Borhani Mona, 2017, Afr J Tradit Complement Altern Med, V14, P140, DOI 10.21010/ajtcam.v14i4.17
Bostanciklioglu M, 2020, J CELL PHYSIOL, V235, P836, DOI 10.1002/jcp.29077
Braniste V, 2014, SCI TRANSL MED, V6, DOI 10.1126/scitranslmed.3009759
Bunch TJ, 2020, CIRCULATION, V142, P618, DOI 10.1161/CIRCULATIONAHA.120.045866
Cairns DM, 2020, SCI ADV, V6, DOI 10.1126/sciadv.aay8828
Campisi A, 2022, ANTIOXIDANTS-BASEL, V11, DOI 10.3390/antiox11101863
Canter RG, 2016, NATURE, V539, P187, DOI 10.1038/nature20412
Carbone E, 2021, J GERONTOL B-PSYCHOL, V76, P1700, DOI 10.1093/geronb/gbab007
Carrano A, 2012, NEURODEGENER DIS, V10, P329, DOI 10.1159/000334916
Castle MJ, 2020, HUM GENE THER, V31, P415, DOI 10.1089/hum.2019.367
Cen XF, 2020, NAT COMMUN, V11, DOI 10.1038/s41467-020-19547-6
Ceylan H, 2019, J TRACE ELEM MED BIO, V56, P198, DOI 10.1016/j.jtemb.2019.09.002
Cha JHJ, 2001, NEUROBIOL DIS, V8, P90, DOI 10.1006/nbdi.2000.0330
Chandra S, 2019, NEUROBIOL DIS, V124, P379, DOI 10.1016/j.nbd.2018.12.007
Chatterjee S, 2018, FRONT NEUROSCI-SWITZ, V12, DOI 10.3389/fnins.2018.00383
Chen CY, 2021, J PINEAL RES, V71, DOI 10.1111/jpi.12774
Chen LL, 2023, BIOORG CHEM, V131, DOI 10.1016/j.bioorg.2022.106301
Chen Y, 2019, MOL MED REP, V19, P3783, DOI 10.3892/mmr.2019.10010
Cho E, 2022, FOOD CHEM TOXICOL, V161, DOI 10.1016/j.fct.2022.112847
Cho N, 2014, FOOD CHEM TOXICOL, V74, P156, DOI 10.1016/j.fct.2014.09.019
Choi JY, 2015, J MED FOOD, V18, P631, DOI 10.1089/jmf.2014.3292
Chu CS, 2021, J NEUROL NEUROSUR PS, V92, P195, DOI 10.1136/jnnp-2020-323870
Chumakov I, 2015, SCI REP-UK, V5, DOI 10.1038/srep07608
Cipriani G, 2006, ARCH GERONTOL GERIAT, V43, P327, DOI 10.1016/j.archger.2005.12.003
Cone AS, 2021, THERANOSTICS, V11, P8129, DOI 10.7150/thno.62069
Corsetti V, 2020, BRAIN COMMUN, V2, DOI 10.1093/braincomms/fcaa039
Cuello AC, 2010, J MOL NEUROSCI, V40, P230, DOI 10.1007/s12031-009-9238-z
Cummings J, 2022, ALZH DEMENT-TRCI, V8, DOI 10.1002/trc2.12295
Cummings J, 2020, ALZH DEMENT-TRCI, V6, DOI 10.1002/trc2.12050
Cummings J, 2019, ALZH DEMENT-TRCI, V5, P272, DOI 10.1016/j.trci.2019.05.008
Cummings Jeffrey, 2018, Alzheimers Dement (N Y), V4, P195, DOI 10.1016/j.trci.2018.03.009
Cummings Jeffrey, 2016, Alzheimers Dement (N Y), V2, P222, DOI 10.1016/j.trci.2016.07.001
Cummings JL, 2019, J ALZHEIMERS DIS, V67, P779, DOI 10.3233/JAD-180766
Darki F, 2016, NEUROIMAGE, V136, P208, DOI 10.1016/j.neuroimage.2016.04.065
Darnai G, 2017, J ALZHEIMERS DIS, V59, P675, DOI 10.3233/JAD-170118
Dash UC, 2022, J ETHNOPHARMACOL, V282, DOI 10.1016/j.jep.2021.114637
David DC, 2005, J BIOL CHEM, V280, P23802, DOI 10.1074/jbc.M500356200
de la Cueva M, 2022, SCI REP-UK, V12, DOI 10.1038/s41598-022-13683-3
de la Torre JC, 2008, NEURODEGENER DIS, V5, P126, DOI 10.1159/000113681
Defina Philip A, 2013, J Aging Res, V2013, P207178, DOI 10.1155/2013/207178
Dixon SJ, 2012, CELL, V149, P1060, DOI 10.1016/j.cell.2012.03.042
Doifode T, 2021, PHARMACOL RES, V164, DOI 10.1016/j.phrs.2020.105314
Doody RS, 2013, NEW ENGL J MED, V369, P341, DOI 10.1056/NEJMoa1210951
Du F, 2017, BRAIN, V140, P3233, DOI 10.1093/brain/awx258
Du YX, 2021, NEUROTOX RES, V39, P349, DOI 10.1007/s12640-020-00284-z
Dutta BJ, 2022, PHARMACOL RES, V182, DOI 10.1016/j.phrs.2022.106358
Dysken MW, 2014, JAMA-J AM MED ASSOC, V311, P33, DOI 10.1001/jama.2013.282834
Egan MF, 2019, NEW ENGL J MED, V380, P1408, DOI 10.1056/NEJMoa1812840
El Sayed NS, 2020, OXID MED CELL LONGEV, V2020, DOI 10.1155/2020/4386562
El-Nashar HAS, 2022, PHARMACEUTICALS-BASE, V15, DOI 10.3390/ph15101202
Eo H, 2022, FOOD FUNCT, V13, P10811, DOI [10.1039/d2fo01989b, 10.1039/D2FO01989B]
Fá M, 2016, SCI REP-UK, V6, DOI 10.1038/srep19393
Ferrari-Souza JP, 2023, SCI ADV, V9, DOI 10.1126/sciadv.ade1474
Fihurka O, 2023, BIOMOLECULES, V13, DOI 10.3390/biom13020232
Fu WY, 2023, SEMIN CELL DEV BIOL, V139, P3, DOI 10.1016/j.semcdb.2022.07.011
Funguetto-Ribeiro AC, 2023, BRAIN SCI, V13, DOI 10.3390/brainsci13070999
Gagliardi S, 2022, INT J MOL SCI, V23, DOI 10.3390/ijms23169237
Gaitan Julian M, 2019, Brain Plast, V5, P83, DOI 10.3233/BPL-190093
Galante E, 2007, G Ital Med Lav Ergon, V29, pB26
Gamblin TC, 2003, P NATL ACAD SCI USA, V100, P10032, DOI 10.1073/pnas.1630428100
Gaspar JM, 2016, ACS CHEM NEUROSCI, V7, P131, DOI 10.1021/acschemneuro.5b00240
Gholamigeravand B, 2021, LIFE SCI, V272, DOI 10.1016/j.lfs.2021.119246
Gibson GE, 2010, BBA-MOL BASIS DIS, V1802, P122, DOI 10.1016/j.bbadis.2009.08.010
Giovagnoli AR, 2018, NEUROL SCI, V39, P1021, DOI 10.1007/s10072-018-3316-3
Giulivi C, 2023, SCI REP-UK, V13, DOI 10.1038/s41598-023-34624-8
GOEDERT M, 1988, P NATL ACAD SCI USA, V85, P4051, DOI 10.1073/pnas.85.11.4051
Goldberg J, 2020, NPJ AGING MECH DIS, V6, DOI 10.1038/s41514-020-00048-1
Gomes-da-Silva NC, 2023, J DRUG DELIV SCI TEC, V86, DOI 10.1016/j.jddst.2023.104721
Goyal D, 2021, PROG NEURO-PSYCHOPH, V106, DOI 10.1016/j.pnpbp.2020.110112
Grinde B, 2013, J ORAL MICROBIOL, V5, DOI 10.3402/jom.v5i0.22766
Guedj E, 2021, EUR J NUCL MED MOL I, V48, P592, DOI 10.1007/s00259-020-04973-x
Güell-Bosch J, 2020, NMR BIOMED, V33, DOI 10.1002/nbm.4263
Gumeni S, 2021, CELL DEATH DIS, V12, DOI 10.1038/s41419-021-03952-w
Gun EY, 2019, BIOORG CHEM, V92, DOI 10.1016/j.bioorg.2019.103258
Guo JX, 2020, BRAIN BEHAV, V10, DOI 10.1002/brb3.1831
Hampel H, 2018, BRAIN, V141, P1917, DOI 10.1093/brain/awy132
Harakeh S, 2021, CURR DRUG METAB, V22, P299, DOI 10.2174/1389200221666201216170851
He DL, 2023, CURR NEUROPHARMACOL, V21, P67, DOI 10.2174/1570159X20666220817140737
Heneka MT, 2020, ALZHEIMERS RES THER, V12, DOI 10.1186/s13195-020-00640-3
Henley JM, 2014, PHYSIOL REV, V94, P1249, DOI 10.1152/physrev.00008.2014
Hijroudi F, 2022, NEUROMOL MED, V24, P424, DOI 10.1007/s12017-022-08708-z
Hinge NS, 2023, EUR J PHARM BIOPHARM, V190, P131, DOI 10.1016/j.ejpb.2023.06.007
Hishikawa N, 2017, GERIATR GERONTOL INT, V17, P1384, DOI 10.1111/ggi.12870
Hofer U, 2014, NAT REV MICROBIOL, V12, P76, DOI 10.1038/nrmicro3197
Holmes C, 2002, INT J GERIATR PSYCH, V17, P305, DOI 10.1002/gps.593
Howard R, 2012, NEW ENGL J MED, V366, P893, DOI 10.1056/NEJMoa1106668
Hritcu L, 2014, CELL MOL NEUROBIOL, V34, P437, DOI 10.1007/s10571-014-0028-y
Hsieh CL, 2009, J NEUROCHEM, V109, P1144, DOI 10.1111/j.1471-4159.2009.06042.x
Hu YT, 2023, FRONT NEUROSCI-SWITZ, V17, DOI 10.3389/fnins.2023.1117584
Huang DH, 2023, ACS NANO, V17, P5033, DOI 10.1021/acsnano.2c12840
Huang DH, 2021, ADV MATER, V33, DOI 10.1002/adma.202006357
Huang LK, 2020, J BIOMED SCI, V27, DOI 10.1186/s12929-019-0609-7
Huang WJ, 2016, BIOMED REP, V4, P519, DOI 10.3892/br.2016.630
Hugon J, 2022, J NEUROL, V269, P44, DOI 10.1007/s00415-021-10655-x
Hur JY, 2022, EXP MOL MED, V54, P433
Hwang SH, 2015, NEUROSCI LETT, V584, P356, DOI 10.1016/j.neulet.2014.11.007
Hynd MR, 2004, NEUROCHEM INT, V45, P583, DOI 10.1016/j.neuint.2004.03.007
Igartúa DE, 2020, AAPS PHARMSCITECH, V21, DOI 10.1208/s12249-020-01652-w
Ikonomovic MD, 2007, ARCH NEUROL-CHICAGO, V64, P1312, DOI 10.1001/archneur.64.9.1312
Ill-Raga G, 2011, PLOS ONE, V6, DOI 10.1371/journal.pone.0021456
Islam MM, 2019, FRONT AGING NEUROSCI, V11, DOI 10.3389/fnagi.2019.00305
Itzhaki RF, 1997, LANCET, V349, P241, DOI 10.1016/S0140-6736(96)10149-5
Itzhaki RF, 2017, FASEB J, V31, P3216, DOI 10.1096/fj.201700360
Jabbari E, 2021, NAT MED, V27, P1341, DOI 10.1038/s41591-021-01465-9
Jadhav S, 2019, ACTA NEUROPATHOL COM, V7, DOI 10.1186/s40478-019-0664-z
Jang JH, 2010, PHYTOTHER RES, V24, P76, DOI 10.1002/ptr.2871
Jia RX, 2019, BMC GERIATR, V19, DOI 10.1186/s12877-019-1175-2
Jiang XJ, 2021, NAT REV MOL CELL BIO, V22, P266, DOI 10.1038/s41580-020-00324-8
Jiang YL, 2022, ADV SCI, V9, DOI 10.1002/advs.202105316
Jimbo D, 2009, PSYCHOGERIATRICS, V9, P173, DOI 10.1111/j.1479-8301.2009.00299.x
Jin JH, 2023, GUT MICROBES, V15, DOI 10.1080/19490976.2023.2167172
Jin LW, 2023, GLIA, V71, P1346, DOI 10.1002/glia.24345
Jojo GM, 2019, DRUG DEV IND PHARM, V45, P1061, DOI 10.1080/03639045.2019.1593439
Jung Young Hee, 2020, Dement Neurocogn Disord, V19, P86
Karabag D, 2023, J NEUROCHEM, V166, P517, DOI 10.1111/jnc.15866
Karron RA, 2021, JAMA-J AM MED ASSOC, V325, P2445, DOI 10.1001/jama.2021.7637
Kastanenka KV, 2019, SCI REP-UK, V9, DOI 10.1038/s41598-019-44964-z
Katsuda T, 2013, SCI REP-UK, V3, DOI 10.1038/srep01197
Kaur A, 2022, AAPS PHARMSCITECH, V23, DOI 10.1208/s12249-022-02449-9
Kelly AM, 2015, HANDB EXP PHARMACOL, V228, P417, DOI 10.1007/978-3-319-16522-6_14
Kelly JF, 1996, P NATL ACAD SCI USA, V93, P6753, DOI 10.1073/pnas.93.13.6753
Kerr JS, 2017, TRENDS NEUROSCI, V40, P151, DOI 10.1016/j.tins.2017.01.002
Kim DS, 2022, PHARM BIOL, V60, P212, DOI 10.1080/13880209.2022.2025860
Kim Hee Jin, 2015, Alzheimers Dement (N Y), V1, P95, DOI 10.1016/j.trci.2015.06.007
Kim HG, 2015, J ETHNOPHARMACOL, V171, P196, DOI 10.1016/j.jep.2015.05.054
Kim JK, 2011, J MED FOOD, V14, P304, DOI 10.1089/jmf.2010.0047
Kim JY, 2015, J MED FOOD, V18, P1317, DOI 10.1089/jmf.2015.3443
Kim MJ, 2022, J MED FOOD, V25, P33, DOI 10.1089/jmf.2021.K.0104
Kim S, 2023, BIOMEDICINES, V11, DOI 10.3390/biomedicines11051383
Klein G, 2019, ALZHEIMERS RES THER, V11, DOI 10.1186/s13195-019-0559-z
Kobayashi M, 2003, LANCET NEUROL, V2, P145, DOI 10.1016/S1474-4422(03)00321-1
Koffie RM, 2012, BRAIN, V135, P2155, DOI 10.1093/brain/aws127
Kopeikina KJ, 2011, AM J PATHOL, V179, P2071, DOI 10.1016/j.ajpath.2011.07.004
Kosaraju J, 2014, BEHAV BRAIN RES, V267, P55, DOI 10.1016/j.bbr.2014.03.026
Kumar H, 2023, EUR J PHARM SCI, V181, DOI 10.1016/j.ejps.2022.106348
Kuner P, 1998, J NEUROSCI RES, V54, P798, DOI 10.1002/(SICI)1097-4547(19981215)54:6<798::AID-JNR7>3.3.CO;2-K
Kuo LC, 2019, J AGR FOOD CHEM, V67, P81, DOI 10.1021/acs.jafc.8b04514
Kwon SH, 2011, NEUROSCI LETT, V487, P123, DOI 10.1016/j.neulet.2010.10.042
Lacor PN, 2007, J NEUROSCI, V27, P796, DOI 10.1523/JNEUROSCI.3501-06.2007
Lambert MP, 1998, P NATL ACAD SCI USA, V95, P6448, DOI 10.1073/pnas.95.11.6448
Lautenschlager NT, 2008, JAMA-J AM MED ASSOC, V300, P1027, DOI 10.1001/jama.300.9.1027
Le Balc'h P, 2020, CRIT CARE, V24, DOI 10.1186/s13054-020-03252-3
Leal NS, 2016, J CELL MOL MED, V20, P1686, DOI 10.1111/jcmm.12863
Lee HJ, 2021, CELL DEATH DIFFER, V28, P184, DOI 10.1038/s41418-020-0593-1
Lee HJ, 2010, NEUROSCI LETT, V481, P30, DOI 10.1016/j.neulet.2010.06.045
Lee JK, 2010, STEM CELLS, V28, P329, DOI 10.1002/stem.277
Lee LH, 2023, PLOS ONE, V18, DOI 10.1371/journal.pone.0283790
Lemere CA, 2009, PROG BRAIN RES, V175, P83, DOI 10.1016/S0079-6123(09)17506-4
Leng FD, 2021, NAT REV NEUROL, V17, P157, DOI 10.1038/s41582-020-00435-y
Lennon MJ, 2019, J ALZHEIMERS DIS, V71, P307, DOI 10.3233/JAD-190474
Li BY, 2019, ALZHEIMERS DEMENT, V15, P1357, DOI 10.1016/j.jalz.2019.07.002
Li H, 2022, NUTRITION, V93, DOI 10.1016/j.nut.2021.111473
Li LF, 2022, CNS NEUROSCI THER, V28, P2245, DOI 10.1111/cns.13970
Li WW, 2023, BMC MED, V21, DOI 10.1186/s12916-023-02930-7
Li YF, 2017, J NEUROSCI, V37, P9259, DOI 10.1523/JNEUROSCI.1051-17.2017
Li ZY, 2017, J NEUROINFLAMM, V14, DOI 10.1186/s12974-017-0866-x
Lin CX, 2019, COMPUT STRUCT BIOTEC, V17, P1309, DOI 10.1016/j.csbj.2019.09.008
Lin WR, 1997, J NEUROL NEUROSUR PS, V62, P586, DOI 10.1136/jnnp.62.6.586
Lin XL, 2020, SCI REP-UK, V10, DOI 10.1038/s41598-020-71908-9
Liu SD, 2022, FRONT AGING NEUROSCI, V14, DOI 10.3389/fnagi.2022.967825
Liu XY, 2020, WORLD J STEM CELLS, V12, P787, DOI 10.4252/wjsc.v12.i8.787
Liu YC, 2021, MOL THER, V29, P376, DOI 10.1016/j.ymthe.2020.09.003
Lukiw WJ, 2017, FRONT AGING NEUROSCI, V9, DOI 10.3389/fnagi.2017.00087
Lynch S.Y., 2018, Alzheimer's Dementia, V14, P1623, DOI [DOI 10.1016/J.JALZ.2018.07.213, 10.1016/j.jalz.2018.07.213]
Machiels K, 2014, GUT, V63, P1275, DOI 10.1136/gutjnl-2013-304833
Magdesian MH, 2008, J BIOL CHEM, V283, P9359, DOI 10.1074/jbc.M707108200
Mahaman YAR, 2018, J ALZHEIMERS DIS, V63, P1141, DOI 10.3233/JAD-180091
Mahase E, 2021, BMJ-BRIT MED J, V375, DOI 10.1136/bmj.n2975
Maksymetz J, 2019, BIOL PSYCHIAT, V85, P989, DOI 10.1016/j.biopsych.2019.02.020
Manczak M, 2011, HUM MOL GENET, V20, P2495, DOI 10.1093/hmg/ddr139
Manczak M, 2010, J ALZHEIMERS DIS, V20, pS609, DOI 10.3233/JAD-2010-100564
Marttinen M, 2018, FRONT NEUROSCI-SWITZ, V12, DOI 10.3389/fnins.2018.00963
Matias-Guiu JA, 2021, FRONT PSYCHOL, V12, DOI 10.3389/fpsyg.2021.724022
Matsunaga S, 2018, EXPERT OPIN DRUG SAF, V17, P1053, DOI 10.1080/14740338.2018.1524870
Matthews DG, 2019, ANTIOXIDANTS-BASEL, V8, DOI 10.3390/antiox8120630
McInnes J, 2018, NEURON, V97, P823, DOI 10.1016/j.neuron.2018.01.022
Meadowcroft MD, 2009, J MAGN RESON IMAGING, V29, P997, DOI 10.1002/jmri.21731
Meng XB, 2016, J ALZHEIMERS DIS, V52, P1135, DOI 10.3233/JAD-160096
Mintun MA, 2021, NEW ENGL J MED, V384, P1691, DOI 10.1056/NEJMoa2100708
Mirzayi P, 2022, MOL BRAIN, V15, DOI 10.1186/s13041-022-00905-y
Miskowiak KW, 2021, EUR NEUROPSYCHOPHARM, V46, P39, DOI 10.1016/j.euroneuro.2021.03.019
Molinuevo Jose L, 2005, Am J Alzheimers Dis Other Demen, V20, P77, DOI 10.1177/153331750502000206
Montagne A, 2020, NATURE, V581, P70, DOI 10.1038/s41586-020-2247-3
Moonen S, 2023, ACTA NEUROPATHOL, V145, P175, DOI 10.1007/s00401-022-02528-y
Moore S, 2001, NEUROPSYCHOL REHABIL, V11, P245, DOI 10.1080/09602010042000222
MORISHIMAKAWASHIMA M, 1995, J BIOL CHEM, V270, P823, DOI 10.1074/jbc.270.2.823
Mrak RE, 2005, NEUROBIOL AGING, V26, P349, DOI 10.1016/j.neurobiolaging.2004.05.010
Murri M, 2013, BMC MED, V11, DOI 10.1186/1741-7015-11-46
Na R, 2019, PSYCHIAT INVEST, V16, P325, DOI 10.30773/pi.2019.02.11.2
Nallasamy P, 2023, ENVIRON RES, V225, DOI 10.1016/j.envres.2023.115631
Nandini HS, 2022, J CHEM NEUROANAT, V120, DOI 10.1016/j.jchemneu.2021.102069
Nation DA, 2019, NAT MED, V25, P270, DOI 10.1038/s41591-018-0297-y
Nojoki F, 2022, BIOMED PHARMACOTHER, V153, DOI 10.1016/j.biopha.2022.113450
Novak P, 2021, NATURE AGING, V1, P521, DOI 10.1038/s43587-021-00070-2
Nowell J, 2023, MOL PSYCHIATR, V28, P217, DOI 10.1038/s41380-022-01792-4
Olivo G, 2021, NEUROIMAGE, V225, DOI 10.1016/j.neuroimage.2020.117500
Orr AL, 2019, J ALZHEIMERS DIS, V68, P991, DOI 10.3233/JAD-181184
Ou YN, 2020, HYPERTENSION, V76, P217, DOI 10.1161/HYPERTENSIONAHA.120.14993
Ovais M, 2018, FRONT AGING NEUROSCI, V10, DOI 10.3389/fnagi.2018.00284
Oyeleke MB, 2022, J ETHNOPHARMACOL, V288, DOI 10.1016/j.jep.2022.114997
Panza F, 2022, NAT REV NEUROL, V18, P577, DOI 10.1038/s41582-022-00702-0
Park SY, 2005, J NEUROSCI, V25, P5365, DOI 10.1523/JNEUROSCI.1125-05.2005
Patel NS, 2005, J NEUROINFLAMM, V2, DOI 10.1186/1742-2094-2-9
Paul PS, 2022, J NANOBIOTECHNOL, V20, DOI 10.1186/s12951-022-01269-0
Pedroza P, 2022, ECLINICALMEDICINE, V45, DOI 10.1016/j.eclinm.2022.101337
Pereira C, 2005, CNS NEUROL DISORD-DR, V4, P383, DOI 10.2174/1568007054546117
Moreta MPG, 2021, BIOMEDICINES, V9, DOI 10.3390/biomedicines9111689
Phanrang PT, 2023, CHEMISTRYSELECT, V8, DOI 10.1002/slct.202301247
Pickett EK, 2019, CELL REP, V29, P3592, DOI 10.1016/j.celrep.2019.11.044
Pilipenko V, 2019, J NEUROSCI RES, V97, P708, DOI 10.1002/jnr.24396
Pokusaeva K, 2017, NEUROGASTROENT MOTIL, V29, DOI 10.1111/nmo.12904
Proctor DT, 2011, PROG NEUROBIOL, V93, P509, DOI 10.1016/j.pneurobio.2011.02.002
Profaci CP, 2020, J EXP MED, V217, DOI 10.1084/jem.20190062
Prudent J, 2015, MOL CELL, V59, P941, DOI 10.1016/j.molcel.2015.08.001
Prvulovic D, 2010, EXPERT OPIN DRUG MET, V6, P345, DOI 10.1517/17425251003592137
Qian K, 2022, ACS NANO, V16, P11455, DOI 10.1021/acsnano.2c05795
Quintana-Hernández DJ, 2016, J ALZHEIMERS DIS, V50, P217, DOI 10.3233/JAD-143009
Rahman SO, 2023, LIFE SCI, V328, DOI 10.1016/j.lfs.2023.121899
Rajkumar M, 2022, INT J BIOL MACROMOL, V222, P2122, DOI 10.1016/j.ijbiomac.2022.10.010
Ramesh M, 2022, CHEM SCI, V13, P13657, DOI 10.1039/d2sc03932j
Rasool M, 2018, FRONT PHARMACOL, V9, DOI 10.3389/fphar.2018.00730
Reddy PH, 2006, J BIOMED BIOTECHNOL, DOI 10.1155/JBB/2006/31372
Reddy PH, 2011, BRAIN RES REV, V67, P103, DOI 10.1016/j.brainresrev.2010.11.004
Reddy PH, 2009, EXP NEUROL, V218, P286, DOI 10.1016/j.expneurol.2009.03.042
Reiss AB, 2018, REV NEUROSCIENCE, V29, P613, DOI 10.1515/revneuro-2017-0063
Ren ZK, 2019, CURR ALZHEIMER RES, V16, P39, DOI 10.2174/1567205015666181022093359
Riad A, 2020, MOL NEUROBIOL, V57, P3803, DOI 10.1007/s12035-020-01988-1
Ribeiro TD, 2022, PHARMACEUTICS, V14, DOI 10.3390/pharmaceutics14091976
Roberson ED, 2011, J NEUROSCI, V31, P700, DOI 10.1523/JNEUROSCI.4152-10.2011
Roberts JP, 2021, J BIOL CHEM, V296, DOI 10.1016/j.jbc.2021.100402
Rodrigues BD, 2019, PHARM RES-DORDR, V36, DOI 10.1007/s11095-019-2691-7
Rönicke R, 2011, NEUROBIOL AGING, V32, P2219, DOI 10.1016/j.neurobiolaging.2010.01.011
Rogers NK, 2020, J ALZHEIMERS DIS, V73, P443, DOI 10.3233/JAD-190839
Rojas M, 2021, WORLD J DIABETES, V12, DOI 10.4239/wjd.v12.i6.745
Rompicherla SKL, 2021, N-S ARCH PHARMACOL, V394, P1737, DOI 10.1007/s00210-021-02096-0
Roy DS, 2016, NATURE, V531, P508, DOI 10.1038/nature17172
Roy ER, 2020, J CLIN INVEST, V130, P1912, DOI 10.1172/JCI133737
Rubino E, 2022, BRAIN SCI, V12, DOI 10.3390/brainsci12101414
Sabbagh M, 2020, ALZHEIMERS DEMENT, V16, P641, DOI 10.1016/j.jalz.2019.08.197
Sano M, 1997, NEW ENGL J MED, V336, P1216, DOI 10.1056/NEJM199704243361704
Santaniello A, 2020, ANIMALS-BASEL, V10, DOI 10.3390/ani10071142
Santiago JA, 2021, FRONT AGING NEUROSCI, V13, DOI 10.3389/fnagi.2021.631770
Scharf S, 1999, NEUROLOGY, V53, P197, DOI 10.1212/WNL.53.1.197
Schwartz K, 2016, MOL MICROBIOL, V99, P123, DOI 10.1111/mmi.13219
Scott S A, 1994, Rev Neurosci, V5, P179
[truncated: 65,692 more rows]
